# Supplementary material for: Evidence for ligninolytic activity of the ascomycete fungus Podospora anserina
Source: Biotechnol Biofuels. 2020 Apr 16;13:75. doi: 10.1186/s13068-020-01713-z (PMC7161253; doi:10.1186/s13068-020-01713-z)
Supplement: Supplementary file 3 — Additional file 3: Proteomic analysis data. Raw and processed proteomic analysis data of secreted proteins during growth of P. anserina on glucuronoarabinoxylan (GAX) and GAX + Lignin. Table S3. Unique/induced proteins other than plant cell wall active CAZymes during growth of P. anserina on GAX or GAX + Lignin. Minimal relative abundance 0.2% of total protein and > twofold increase in absence/presence lignin. [file 13068_2020_1713_MOESM3_ESM.xlsx]

## Sheet: Readme
G= GAX substrate
GL= GAX plus Lignin substrate
Peptide and protein identification done using Proteome Discoverer 2.2 with the precursor ion quantitation workflow using Medium FDR tolerrance and pairwise precursor ion protein abundance calculation
An additional criteria for protein abundance calculation was used in that only protein abundances for those samples were at least one replicate had a "Found in" value of medium confidence was used.
Therefore, Protein abundances with either Low, Peak found or Peak not found in all triplicates was deleted.
Database used was Podospora Anserina mat+ v1.0 from JGI.
Functional annotations assigned are the IPR descriptions and Signal P prediction from JGI
CAZyme annotations are predicted by dbCAN/Pfam
Sheet Podans matv1.0 CAZymes: genome and secretome annotation of CAZymes
Sheet RelAbundanceSorted+FigS2+TabS3: Figure S2 and Table S3
RelAbundanceSelect+Fig3+FigS3: Figure 3 and Figure S3

## Sheet: Raw
Checked	Protein FDR Confidence: Combined	Master	Accession	Description	Exp. q-value: Combined	Sum PEP Score	Coverage [%]	# Peptides	# PSMs	# Unique Peptides	# Protein Groups	# AAs	MW [kDa]	calc. pI	Score Sequest HT: Sequest HT	# Peptides (by Search Engine): Sequest HT	# Razor Peptides	Abundance: W3-1	Abundance: W3-2	Abundance: W3-3	Abundance: WL3-1	Abundance: WL3-2	Abundance: WL3-3	Found in Sample: [S1] F1: Sample	Found in Sample: [S2] F2: Sample	Found in Sample: [S3] F3: Sample	Found in Sample: [S4] F4: Sample	Found in Sample: [S5] F5: Sample	Found in Sample: [S6] F6: Sample	Modifications
FALSE	High	Master Protein	P02769	P02769	0	114.319	53	36	115	36	1	607	69.2	6.18	259	36	0	9.12577e+08	6.45086e+08	4.99953e+08	1.07338e+08	9.54707e+07	6.53611e+07	High	High	High	High	High	High
FALSE	High	Master Protein	449202	449202	0	384.943	68	51	219	51	1	736	79.2	7.11	543.41	51	0	5.67197e+08	3.02159e+08	3.54596e+08	1.68814e+08	3.32206e+08	2.26956e+08	High	High	High	High	High	High
FALSE	High	Master Protein	449065	449065	0	25.572	13	7	15	6	1	457	47.9	6.02	41.07	7	0	239524617	2.1051e+08	1.38186e+08	157518	315066	265817	High	High	High	Peak Found	Peak Found	High
FALSE	High	Master Protein	448397	448397	0	13.535	6	6	10	6	1	509	56.5	8.78	12.37	6	0		373634	385057	295524	476401	912954	Not Found	Peak Found	Peak Found	Medium	High	High
FALSE	High	Master Protein	447714	447714	0	8.95	16	3	9	3	1	141	14.8	7.47	11.12	3	0	6.85775e+06	5.3343e+06	2.96946e+06		832.135		High	High	High	Not Found	Peak Found	Not Found
FALSE	High	Master Protein	447343	447343	0	10.188	11	4	8	4	1	337	36.2	6.7	14.06	4	0	1.18229e+07	6.06118e+06	5.92509e+06	508218	1.00538e+06	749381	High	Peak Found	Medium	Peak Found	High	High
FALSE	High	Master Protein	446722	446722	0	188.075	51	32	115	31	1	621	66.9	6.09	289.7	32	0	2.73692e+08	8.91503e+07	1.53174e+08	6.41759e+07	1.39011e+08	5.70479e+07	High	High	High	High	High	High
FALSE	High	Master Protein	446419	446419	0	8.649	12	3	3	3	1	283	29.6	4.74	7.19	3	0	20844587	741099	957009	2.22344e+06	3.63481e+06		Peak Found	Peak Found	Peak Found	High	High	Not Found
FALSE	High	Master Protein	445103	445103	0	110.877	39	18	73	18	1	447	50	5.38	139.75	18	0	5.91504e+08	2.70786e+08	446338050	1.99297e+06	1.67588e+07	2.99401e+06	High	High	High	High	High	High
FALSE	High	Master Protein	444255	444255	0	146.325	56	20	147	18	1	287	30.4	8.22	403.93	20	0	2.22647e+09	1.2408e+09	8.09092e+08	8.34544e+07	1.71991e+08	1.46764e+08	High	High	High	High	High	High
FALSE	High	Master Protein	442808	442808	0	122.003	59	21	106	21	1	354	38.1	7.78	274.67	21	0	9.8738e+08	1.04411e+09	5.83834e+08	3.39433e+07	6.1193e+07	8.52846e+07	High	High	High	High	High	High
FALSE	High	Master Protein	439950	439950	0	113.485	33	18	50	18	1	510	56.4	5.02	117.98	18	0	7.16899e+07	9.61037e+06	1.29699e+07	1.12863e+07	4.11265e+07	1.81268e+07	Peak Found	Peak Found	High	High	High	High
FALSE	High	Master Protein	439626	439626	0	11.288	24	2	5	2	1	140	15.4	4.7	12.64	2	0	1.00271e+07	1.07979e+07	1.17808e+07	10975	117736	60240.9	Peak Found	High	High	Peak Found	Peak Found	Peak Found
FALSE	High	Master Protein	439589	439589	0	44.645	27	6	14	6	1	294	32.1	7.15	37.97	6	0	2.42119e+08	6.58608e+07	5.11951e+07	611476	559285	503059	High	High	High	High	High	High
FALSE	High	Master Protein	439519	439519	0	21.408	29	6	13	6	1	231	24.1	7.43	35.18	6	0	9.04741e+07	221981811	7.11919e+07	992833	3.30862e+06	2.54751e+06	High	High	High	High	High	High
FALSE	High	Master Protein	438214	438214	0	25.843	17	7	12	7	1	555	62	6.87	28.58	7	0	5.89632e+07	9.35966e+07	9.17878e+07	40850.8	35467.5	825928	High	High	High	Peak Found	Peak Found	Peak Found
FALSE	High	Master Protein	438137	438137	0	50.309	33	8	27	8	1	339	36.1	8.98	101.33	8	0	7.09951e+07	4.14328e+07	2.41689e+07	330167	903987	223150	High	High	High	High	High	High
FALSE	High	Master Protein	438134	438134	0	136.375	52	25	153	25	1	360	39.8	9.25	329.42	25	0	1.66441e+09	1.11399e+09	7.67142e+08	1.18479e+07	2.30021e+07	1.60142e+07	High	High	High	High	High	High
FALSE	High	Master Protein	437711	437711	0	20.412	5	5	8	3	1	1363	148.5	5.87	12.4	5	0	3.91225e+06	7.71563e+06	5.455e+06	17902.3	21141.9		Peak Found	High	High	Peak Found	Peak Found	Not Found
FALSE	High	Master Protein	437354	437354	0	225.635	63	29	226	27	1	353	37.6	8.41	524.18	29	0	7.51831e+09	3.39005e+09	3.22442e+09	5.83767e+07	1.05436e+08	7.94572e+07	High	High	High	High	High	High
FALSE	High	Master Protein	437004	437004	0	16.845	9	3	7	3	1	497	54.5	8.88	19.56	3	0	8.34023e+06	487550	343384			151299	High	High	High	Not Found	Not Found	High
FALSE	High	Master Protein	436110	436110	0	58.43	26	18	30	18	1	681	74.6	8.12	64.59	18	0	2.79447e+07	3.01886e+07	1.55436e+07	4.35923e+06	5.68119e+06	2.62169e+06	Peak Found	High	High	High	High	High
FALSE	High	Master Protein	435772	435772	0	41.991	48	12	28	11	1	269	30.2	6.8	60.15	12	0	3.52277e+08	9.84454e+07	7.68981e+07	70002.5	23149	315227	High	High	High	Peak Found	Peak Found	Peak Found
FALSE	High	Master Protein	434801	434801	0	95.399	54	18	54	18	1	355	39.4	5.14	121.75	18	0	3.5917e+08	1.13859e+08	1.81626e+08	3.01351e+07	6.70533e+07	3.10357e+07	High	High	High	High	High	High
FALSE	High	Master Protein	430231	430231	0	35.469	20	14	24	14	1	661	71.8	9.14	25.85	14	0	8.88516e+07	7.09617e+07	100941166	264676	481619	245847	High	High	High	Peak Found	Peak Found	High
FALSE	High	Master Protein	430071	430071	0	7.779	5	2	2	2	1	613	65.6	5.27	4.92	2	0	7.55372e+06	6.53614e+06	34118944	94179.2	208949	14104.2	Peak Found	Peak Found	Peak Found	High	High	Peak Found
FALSE	High	Master Protein	430065	430065	0	184.209	49	31	111	31	1	595	67.2	6.04	283	31	0	2.61596e+07	1.61672e+07	3.69951e+07	5.21544e+07	1.07296e+08	6.63372e+07	Peak Found	High	High	High	High	High
FALSE	High	Master Protein	429753	429753	0	55.572	21	11	31	11	1	584	60.3	5.44	54.35	11	0	7.51503e+08	3.86454e+08	5.31505e+08	766773	4.82544e+06	568113	High	High	High	Medium	High	Peak Found
FALSE	High	Master Protein	429591	429591	0	67.841	43	12	47	12	1	364	39.1	5.15	128.02	12	0	3.66701e+08	2.30017e+08	2.77762e+08	3.13103e+06	9.86999e+06	5.88464e+06	High	High	High	High	High	High
FALSE	High	Master Protein	429200	429200	0	134.339	19	24	62	24	1	1368	151.2	6.98	163.38	24	0	2.88098e+08	1.29817e+08	1.67584e+08	1.62572e+07	3.81958e+07	1.36791e+07	High	High	High	High	High	High
FALSE	High	Master Protein	429141	429141	0	193.819	71	35	156	35	1	421	46.1	8.56	321.23	35	0	2423215748	1.19341e+09	9.66438e+08	5.2409e+06	1.98985e+07	1.14803e+07	High	High	High	High	High	High
FALSE	High	Master Protein	428889	428889	0	89.49	70	21	57	19	1	253	27.9	9	145.8	21	0	2.2924e+09	8.40723e+08	7.99456e+08	893648	680887	282443	High	High	High	High	High	High
FALSE	High	Master Protein	426911	426911	0	82.547	29	26	66	26	1	843	93.2	6.81	92.12	26	0	5.23482e+07	4.55454e+07	5.37161e+07	7.47889e+06	1.55555e+07	3.61978e+06	High	High	High	High	High	High
FALSE	High	Master Protein	426887	426887	0	317.253	68	47	222	47	1	472	51.5	7.88	680.35	47	0	2.58677e+09	2.43414e+09	1.40733e+09	5.56677e+07	1.89209e+08	1.57233e+08	High	High	High	High	High	High
FALSE	High	Master Protein	426870	426870	0	39.748	25	6	18	6	1	376	40.3	4.72	59.09	6	0	5.9305e+07	5.84707e+07	4.65993e+07	256385	1.20869e+06	2.79815e+06	High	High	High	High	High	High
FALSE	High	Master Protein	426114	426114	0	40.321	31	9	20	9	1	436	48	6.93	48.53	9	0	2.19917e+06	1.07587e+06	3.31181e+06	4.21974e+06	8.01052e+06	2.42502e+06	Peak Found	Peak Found	Peak Found	High	High	High
FALSE	High	Master Protein	425932	425932	0	9.787	6	3	7	3	1	579	62.5	7.11	16.67	3	0	67640710	4.22922e+07	11863643	1.68989e+06	6.91766e+06	8.68627e+06	High	High	High	Peak Found	High	High
FALSE	High	Master Protein	425648	425648	0	99.366	48	16	112	16	1	208	23	6.38	268.92	16	0	1.82145e+09	1.66048e+09	1.33134e+09	3.88814e+07	1.10137e+08	2.94798e+07	High	High	High	High	High	High
FALSE	High	Master Protein	425104	425104	0	6.767	8	2	2	2	1	358	39	6.87	4.75	2	0	18769136	3.85389e+06	5.18653e+06	40900.9	28882.8		High	Peak Found	Peak Found	Peak Found	Peak Found	Not Found
FALSE	High	Master Protein	424851	424851	0	21.953	18	5	10	5	1	343	37.8	7.46	22.62	5	0	2.15958e+07	1.23584e+07	7.58672e+06	582835	107015	60091	High	High	High	Peak Found	Peak Found	High
FALSE	High	Master Protein	424583	424583	0	76.458	38	16	36	16	1	487	54.3	7.64	89.35	16	0	429748944	1.99685e+08	1.81072e+08	268318	321220		High	High	High	Peak Found	Peak Found	Not Found
FALSE	High	Master Protein	424098	424098	0	36.617	23	7	29	7	1	205	22.8	8.75	33.69	7	0	485012700	1.67072e+08	1.12653e+08	1.71787e+07	3.41054e+07	7.2078e+06	High	High	High	High	High	High
FALSE	High	Master Protein	423998	423998	0	56.193	27	13	34	13	1	402	43.7	4.83	91.74	13	0	2.05086e+08	1.42993e+07	2.17857e+07	4.00215e+06	9.43937e+06	9.41102e+06	High	High	Peak Found	High	High	High
FALSE	High	Master Protein	423994	423994	0	215.166	52	47	148	47	1	800	87.1	6.32	336.42	47	0	9.77453e+08	7.24496e+08	6.22111e+08	1.88636e+07	4.58722e+07	2.74182e+07	High	High	High	High	High	High
FALSE	High	Master Protein	422571	422571	0	10.235	16	2	4	2	1	123	13.6	8	10.4	2	0	4.45151e+07	1.89807e+07	1.69914e+07			24383.2	High	High	High	Not Found	Not Found	Peak Found
FALSE	High	Master Protein	422218	422218	0	23.378	19	5	11	5	1	382	41.1	6.23	25.33	5	0	50508106	1.48386e+07	2.98889e+07	126567	403422	811113	High	High	High	Peak Found	Peak Found	Peak Found
FALSE	High	Master Protein	420694	420694	0	68.258	34	11	46	11	1	432	48.5	6.27	136.79	11	0	5.44086e+08	1.91901e+08	2.83058e+08	310353	1.64752e+06	494109	High	High	High	High	High	High
FALSE	High	Master Protein	420563	420563	0	88.856	38	19	58	18	1	690	75.5	9.23	155.36	19	0	1.00468e+08	3.857e+07	4.03196e+07	1.26394e+07	2.73991e+07	1.50719e+07	High	High	High	High	High	High
FALSE	High	Master Protein	420161	420161	0	9.347	2	2	5	2	1	1225	127.8	4.87	15.95	2	0	992890			83035.8	184661	123615	Peak Found	Not Found	Not Found	Peak Found	High	High
FALSE	High	Master Protein	419552	419552	0	203.761	59	35	152	35	1	645	72.9	5.81	337.05	35	0	1.40491e+09	9.64806e+08	2.5778e+09	1.05834e+07	3.08862e+07	1.42439e+07	High	High	High	High	High	High
FALSE	High	Master Protein	418883	418883	0	33.61	37	10	15	10	1	380	41.4	8.22	37.43	10	0	1.67732e+08	6.63643e+07	3.92767e+07	173429	60982	506179	High	High	Medium	Peak Found	Peak Found	High
FALSE	High	Master Protein	417935	417935	0	11.957	8	2	3	2	1	441	47.6	5.22	11.6	2	0				171706	430220	291785	Not Found	Not Found	Not Found	High	High	High
FALSE	High	Master Protein	416759	416759	0.009	1.899	1	2	2	2	1	1050	115.3	6.74	1.67	2	0	29741620	7379362	20145040				High	Peak Found	Peak Found	Not Found	Not Found	Not Found
FALSE	High	Master Protein	416704	416704	0	60.154	21	16	41	16	1	875	96.4	5.76	95.01	16	0	4.81891e+07	2.6936e+07	5.71565e+07	7.4006e+06	1.82718e+07	3.54619e+06	High	High	High	High	High	High
FALSE	High	Master Protein	415884	415884	0.002	3.238	10	2	3	2	1	225	23.9	9.25	6.28	2	0	3.97989e+07	3.29601e+06	1.79931e+06			190933	High	Peak Found	Peak Found	Not Found	Not Found	Peak Found
FALSE	High	Master Protein	415840	415840	0	142.756	66	24	140	22	1	224	25.2	8.48	376.45	24	3	2.34758e+09	1.4984e+09	1.45973e+09	2.18071e+07	5.27762e+07	7.77526e+07	High	High	High	High	High	High
FALSE	High	Master Protein	415453	415453	0	55.525	20	10	25	10	1	711	79.7	4.82	59.88	10	0	8.1407e+07	1.80418e+07	3.79099e+07	597420	4.75794e+06	1.0958e+06	High	High	High	High	High	High
FALSE	High	Master Protein	415422	415422	0	17.524	22	3	9	3	1	219	23.9	4.53	26.16	3	0	7.20454e+07	6.2057e+06	3.71593e+06	11488	51009		High	High	High	Peak Found	Peak Found	High
FALSE	High	Master Protein	415265	415265	0	339.197	72	61	220	61	1	769	81.9	6.79	485.98	61	0	1.81594e+09	2.46976e+09	2.91598e+09	2.66829e+07	5.26438e+07	7.07085e+07	High	High	High	High	High	High
FALSE	High	Master Protein	414840	414840	0	6.01	15	2	2	2	1	156	17.3	9	4.06	2	0	2.5445e+07	3.69341e+06	3.62529e+06	1.60562e+06	2.9569e+06		High	Peak Found	Peak Found	Peak Found	High	Not Found
FALSE	High	Master Protein	414745	414745	0	12	14	3	5	3	1	236	25.2	6.67	15.2	3	0	3.5357e+07	11251254	1.42031e+07	517591	753453	408855	High	High	Peak Found	Peak Found	Peak Found	High
FALSE	High	Master Protein	413487	413487	0	55.893	24	9	24	9	1	628	66.5	6.74	72.97	9	0	4.98968e+06	9.71034e+06	1.95986e+07	1.01438e+06	3.26665e+06	955744	Peak Found	High	High	High	High	High
FALSE	High	Master Protein	413178	413178	0	16.078	25	2	7	2	1	124	13	9.5	27.36	2	0		932465		78087.9	200377	105440	Not Found	Peak Found	Not Found	High	High	High
FALSE	High	Master Protein	412829	412829	0	10.763	9	5	7	5	1	492	56.4	6.25	9.85	5	0	1.68313e+07	3599873	2.05781e+06	64998.2	11036	277008	High	High	Peak Found	Peak Found	Peak Found	High
FALSE	High	Master Protein	412400	412400	0	6.268	6	2	2	2	1	384	40.8	5.67	2.18	2	0	5.42661e+06		847261				High	Not Found	Peak Found	Not Found	Not Found	Not Found
FALSE	Medium	Master Protein	411860	411860	0.016	1.743	2	2	5	2	1	498	53.6	6.55	5.32	2	0	3217672	1.62811e+06	1.54898e+06	297197	230141	574564	Peak Found	Peak Found	Peak Found	Medium	High	Medium
FALSE	High	Master Protein	410688	410688	0	15.851	40	3	7	3	1	125	14.1	5.2	14.69	3	0	9.52662e+07	1.87511e+08	9.74654e+07	503034	1.37993e+06	2.07105e+06	Peak Found	High	High	High	Medium	Medium
FALSE	High	Master Protein	410684	410684	0	10.808	6	2	6	2	1	405	44.2	4.61	4.56	2	0	2.18361e+06	591970	914080		54735.7		High	Peak Found	High	Not Found	High	Not Found
FALSE	High	Master Protein	409272	409272	0	8.48	15	3	6	3	1	241	25.3	9.26	16.69	3	0		505258		815248	1.23197e+06	415330	Not Found	Peak Found	Not Found	High	High	High
FALSE	High	Master Protein	408967	408967	0	8.934	8	4	4	4	1	610	68.7	5.3	10.11	4	0	5.33932e+06	399054	769345	40168.9	153229	100427	High	Peak Found	Peak Found	Peak Found	Peak Found	High
FALSE	High	Master Protein	408865	408865	0	23.999	23	9	14	9	1	332	35.8	6.86	23.3	9	0	5.96072e+06	1.81279e+06	4.06479e+06	8.05597e+06	1.15823e+07	5.44229e+06	Peak Found	Peak Found	Peak Found	High	High	High
FALSE	High	Master Protein	408825	408825	0	40.027	65	11	21	11	1	153	16.9	8.1	38.43	11	0	2.96051e+08	1.13143e+08	1.07653e+08	2.40893e+06	5.32924e+06		High	High	High	High	High	Not Found
FALSE	High	Master Protein	408757	408757	0.002	3.919	31	2	3	2	1	104	11.6	10.33	6.78	2	0	6227631	5496763	5.31411e+06	1.14361e+07	13536267	1.03197e+06	Peak Found	Peak Found	Low	High	Peak Found	Peak Found
FALSE	High	Master Protein	408017	408017	0	52.857	15	10	49	10	1	789	82.3	4.11	86.05	10	0	2.73555e+08	1.0512e+08	8.02052e+07	1.71399e+07	3.91526e+07	2.65264e+07	High	High	High	High	High	High
FALSE	High	Master Protein	407856	407856	0	38.329	10	7	15	7	1	917	102.2	6.77	49.55	7	0	2.06525e+07	5.41779e+06	1.10248e+07	1.449e+06	2.63651e+06	1.19789e+06	Peak Found	Peak Found	Peak Found	High	High	High
FALSE	High	Master Protein	407477	407477	0	58.275	55	12	38	10	1	322	31.9	7.81	100.11	12	0	8.61237e+08	1.88698e+08	1.01013e+08	532498	1.49049e+06	1.22858e+06	High	High	High	High	High	High
FALSE	High	Master Protein	406919	406919	0	11.288	12	3	7	3	1	408	44.3	5.87	11.77	3	0	1.69498e+07	1.55886e+06	1.37758e+06	581486	959078	915337	Peak Found	Peak Found	Peak Found	High	High	High
FALSE	High	Master Protein	406489	406489	0	13.027	11	5	7	5	1	628	67.6	6.87	11.99	5	0	1.12427e+07	9591891	9.32884e+06	7221.52			High	High	High	Peak Found	Not Found	Not Found
FALSE	High	Master Protein	405838	405838	0	35.644	54	9	27	9	1	96	10.2	8.46	45.2	9	0	9.301e+07	1.91773e+07	1.82663e+07	4.26664e+06	5.33763e+06	1.91849e+06	High	High	High	High	High	High
FALSE	High	Master Protein	405254	405254	0	42.824	50	8	22	7	1	242	25.1	6.02	71.84	8	0	1.10809e+06	971982	775368	4.84305e+06	9.54861e+06	6.57608e+06	Peak Found	Peak Found	Peak Found	High	High	High
FALSE	High	Master Protein	405228	405228	0	193.134	61	36	269	35	1	223	24	8.85	733.93	36	1	2.765e+10	1.16793e+10	1.03446e+10	8.79078e+07	1.62296e+08	1.35075e+08	High	High	High	High	High	High
FALSE	High	Master Protein	405107	405107	0	5.485	7	2	4	2	1	299	32.4	8.1	9.13	2	0	1.62276e+06			52276.2	611496	1.48895e+06	Peak Found	Not Found	Not Found	High	High	High
FALSE	High	Master Protein	405042	405042	0	18.368	14	3	5	3	1	370	38.9	8.09	16.74	3	0	9.30884e+06	5.51844e+06	1.38038e+06	130324	2.19729e+06	167490	Peak Found	High	Peak Found	Peak Found	High	High
FALSE	High	Master Protein	403564	403564	0	8.148	8	3	3	3	1	454	48.6	9.38	6.02	3	0	8.62472e+06	4.5334e+06	1.99046e+06	3565.44			High	High	Peak Found	Peak Found	Not Found	Not Found
FALSE	High	Master Protein	403339	403339	0	23.641	31	6	15	6	1	279	30.8	5.66	27.55	6	0	3.61161e+07	8.46778e+06	9.30568e+06	2.2344e+06	1.60809e+07	6.09075e+06	High	High	Peak Found	High	High	High
FALSE	High	Master Protein	403336	403336	0	80.362	43	15	30	15	1	516	56	5.39	80.37	15	0	1.35009e+08	1.50192e+08	1.47006e+08	409784	1.29469e+06	1.17966e+06	High	High	High	High	High	High
FALSE	High	Master Protein	402959	402959	0	21.839	27	4	24	4	1	175	19.8	9.77	51.59	4	0	6.41347e+08	1.56402e+08	1.28698e+08	6.12334e+06	1.40632e+07	1.19903e+07	High	High	High	High	High	High
FALSE	High	Master Protein	402624	402624	0	92.844	42	15	55	15	1	314	33.7	7.97	111.38	15	0	1.25891e+09	5.27545e+08	4.6154e+08	1.83884e+07	3.98436e+07	2.66904e+07	High	High	High	High	High	High
FALSE	High	Master Protein	402335	402335	0	16.674	10	5	11	5	1	672	72.7	4.88	24.97	5	0	4.47155e+07	6605283	7.45992e+06	1.86099e+06	3.17754e+06	2.46939e+06	High	Peak Found	Peak Found	High	High	High
FALSE	High	Master Protein	402216	402216	0	20.218	6	6	15	6	1	1319	144.3	5.91	39.28	6	0	3.37964e+07	1.65014e+07	1.75867e+07	107899	239717	71916.1	High	High	High	Peak Found	Peak Found	Peak Found
FALSE	High	Master Protein	402111	402111	0	24.808	4	4	28	4	1	1421	157	7.17	68.67	4	0	9.33983e+07	4.00609e+07	5.7657e+07	1.25701e+06	2.06807e+06	1.43297e+06	High	High	High	High	High	High
FALSE	High	Master Protein	402096	402096	0	24.765	22	5	15	5	1	264	28.8	8.18	37.44	5	0	8.54662e+07	23324845	3.16027e+07	351712	815280	288018	High	High	High	High	High	High
FALSE	High	Master Protein	402009	402009	0	50.662	29	9	28	9	1	215	23.1	5.8	73.66	9	0	3.62358e+08	1.99133e+08	1.39309e+08	19911.5	51223.6	4444.25	High	High	High	Peak Found	Peak Found	Peak Found
FALSE	High	Master Protein	401428	401428	0	217.439	52	36	145	36	1	671	71.7	5.71	363.78	36	0	8.21292e+08	4.43264e+08	6.51676e+08	4.86919e+07	1.17479e+08	1.3014e+08	High	High	High	High	High	High
FALSE	High	Master Protein	401386	401386	0	66.201	36	18	48	18	1	524	57.7	9.01	103.23	18	0	205541689	4.45443e+07	4.37209e+07	1.66269e+06	6.62402e+06	6.13732e+06	High	High	High	High	High	High
FALSE	High	Master Protein	401368	401368	0	11.62	17	3	11	3	1	303	32.5	8.94	31.48	3	0	1.7433e+07	6.46823e+06	4.35701e+06	88762.7	740221	398774	High	High	Peak Found	Peak Found	High	High
FALSE	High	Master Protein	401335	401335	0	75.273	31	19	56	19	1	503	55.4	7.62	103.06	19	0	6.11714e+08	1.83107e+08	1.13563e+08	8.75411e+06	1.25611e+07	2.27259e+06	High	High	High	High	High	High
FALSE	Medium	Master Protein	401173	401173	0.023	1.435	1	2	4	2	1	1117	125.6	7.43	4.23	2	0	6.64361e+06	12058928	8986954	253085	31771		Peak Found	Medium	High	Peak Found	Peak Found	Not Found
FALSE	High	Master Protein	400197	400197	0.005	2.846	7	2	3	1	1	343	37.6	6.89	6.52	2	0						26487.3	Not Found	Not Found	Not Found	Not Found	Not Found	High
FALSE	High	Master Protein	399872	399872	0	10.603	1	3	4	3	1	2588	284.9	6.1	10.31	3	0	1.12247e+07	915711	391639	7151.8		7770.18	High	Peak Found	Peak Found	Peak Found	Not Found	Peak Found
FALSE	High	Master Protein	399802	399802	0	41.823	22	8	14	8	1	435	46.2	8.92	37	8	0	1.06334e+08	3.17716e+07	2.45075e+07	59241.6	75898.2	131586	High	High	High	Peak Found	High	High
FALSE	High	Master Protein	399604	399604	0	136.395	40	20	90	20	1	525	57	5.05	202.78	20	0	1.71165e+08	2.52837e+07	2.96019e+07	2.79971e+07	4.34541e+07	2.4225e+07	High	High	High	High	High	High
FALSE	High	Master Protein	397312	397312	0	67.732	43	18	33	16	1	488	54.4	6.38	86.18	18	2	3.79306e+08	1.20354e+08	2.60033e+08	2.56002e+06	3.22274e+06	3.61292e+06	High	High	High	Peak Found	Peak Found	Peak Found
FALSE	High	Master Protein	397172	397172	0	112.11	76	20	353	20	1	101	10.4	8.9	875.31	20	0	8.5948e+09	4.95571e+09	3.49513e+09	8.95775e+08	1.52166e+09	6.43252e+08	High	High	High	High	High	High
FALSE	High	Master Protein	397157	397157	0	20.827	23	6	18	6	1	182	19.7	9.09	33.76	6	0	3.12248e+07	1.72671e+07	2.56002e+07	5.18764e+06	7.517e+06	4.36351e+06	High	High	Peak Found	High	High	High
FALSE	High	Master Protein	396554	396554	0	6.731	3	2	2	2	1	663	72.3	5.08	3.17	2	0	4.07442e+06			6987.53			High	Not Found	Not Found	Peak Found	Not Found	Not Found
FALSE	High	Master Protein	395086	395086	0	6.465	10	2	4	2	1	233	25.1	8.92	9.59	2	0	1.33046e+07	1.60771e+06	1.20537e+06	3131.51	8072.87	54848	High	High	Peak Found	Peak Found	Peak Found	High
FALSE	High	Master Protein	393964	393964	0	34.177	13	9	28	9	1	604	64.4	5.73	46.41	9	0	4.45319e+07	1.8124e+07	2.94286e+07	1.36564e+06	3.15872e+06	5.29798e+06	High	High	High	High	High	High
FALSE	High	Master Protein	392327	392327	0	9.543	5	4	9	4	1	625	68	9.39	11.22	4	0	1.49571e+07	6594373	5.63672e+06		35677.7		High	High	High	Not Found	Peak Found	Not Found
FALSE	Medium	Master Protein	392295	392295	0.022	1.422	1	2	6	2	1	2253	256.8	6.6	6.86	2	0	5.33935e+07	1.66639e+07	5.10577e+06	903398	634112		Medium	Medium	Low	Medium	Medium	Not Found
FALSE	High	Master Protein	392094	392094	0	30.921	14	8	14	8	1	855	96	5.6	33	8	0	3.61581e+07	2.85544e+07	1.35472e+08	28345.6	104965	293000	High	High	High	Peak Found	Peak Found	Peak Found
FALSE	High	Master Protein	391895	391895	0	68.697	39	11	45	11	1	450	48.1	8.44	115.61	11	0	3.32538e+08	1.22103e+08	9.89559e+07	27562.8	34880.8	93119.7	High	High	High	Peak Found	Medium	Peak Found
FALSE	High	Master Protein	391599	391599	0	82.896	47	14	53	14	1	297	31.9	9.6	129.5	14	0	1.26936e+09	6.25851e+08	6.42742e+08	1.02561e+07	2.36369e+07	1.37962e+07	High	High	High	High	High	High
FALSE	High	Master Protein	391482	391482	0	9.857	15	3	6	3	1	289	30	6.9	7.44	3	0	105187228	53065451	1.05435e+08	265993	306734	6062.45	High	Medium	High	Peak Found	Peak Found	Peak Found
FALSE	High	Master Protein	391052	391052	0	18.965	20	6	10	6	1	499	54.4	6.39	25.46	6	0	3.12974e+07	6.83405e+06	1.94816e+07	43410.2	158696	26677.2	High	High	High	Peak Found	Peak Found	Peak Found
FALSE	High	Master Protein	390305	390305	0	51.008	47	13	31	13	1	219	24.1	9.33	85.6	13	0	783076528	4.8046e+08	6.32036e+08	105629	227943	150278	High	High	High	High	High	Peak Found
FALSE	High	Master Protein	389744	389744	0	345.955	65	41	187	40	1	298	31.5	7.59	598.36	41	1	1.94936e+09	1682343623	1.16631e+09	2.97173e+07	1.21459e+08	3.93972e+07	High	High	High	High	High	High
FALSE	High	Master Protein	388895	388895	0	20.928	39	6	13	6	1	200	20.7	7.81	23.8	6	0	2.09764e+06	1.58534e+06	1.17694e+06	136483	189116	540628	Peak Found	High	High	Peak Found	Peak Found	High
FALSE	High	Master Protein	388680	388680	0	12.814	17	3	8	3	1	231	23.5	4.56	19.76	3	0	48214916	2.7501e+07	2.82037e+07	3.68432e+06	6.54971e+06	3.59934e+06	High	High	High	High	Peak Found	High
FALSE	High	Master Protein	388128	388128	0	172.491	67	34	123	34	1	355	39.9	8.98	322.69	34	0	8.14953e+09	4.04671e+09	4.04759e+09	2.94123e+06	3.34705e+06	6.53022e+06	High	High	High	High	High	High
FALSE	High	Master Protein	388100	388100	0	117.338	56	19	96	19	1	266	29.6	5.97	254.35	19	0	1.99766e+09	3.581e+08	1.00252e+09	2.412e+07	5.8559e+07	1.19486e+07	High	High	High	High	High	High
FALSE	High	Master Protein	387684	387684	0	12.144	13	5	6	5	1	345	35.9	8.56	13.71	5	0	1.30509e+06			1.69255e+06	3.10294e+06	1.19026e+06	Peak Found	Not Found	Not Found	High	High	Peak Found
FALSE	High	Master Protein	387669	387669	0	102.609	42	13	74	13	1	349	36.9	4.97	197.63	13	0	5.98967e+08	2.45863e+08	1.7314e+08	4.57053e+07	4.99574e+07	2.35292e+07	High	High	High	High	High	High
FALSE	High	Master Protein	387441	387441	0	82.61	35	20	56	20	1	654	70	9.32	101.25	20	0	6.50214e+08	1.49203e+08	1.0572e+08	264811	501685	218212	High	High	High	High	Peak Found	High
FALSE	High	Master Protein	387305	387305	0	29.129	40	7	12	7	1	201	20.5	4.37	27.54	7	0	1.98386e+07	2.6039e+06	5.35573e+06	2.35398e+06	6.16308e+06	5.44972e+06	Peak Found	Peak Found	Peak Found	High	High	High
FALSE	High	Master Protein	386508	386508	0	14.997	34	4	19	4	1	239	26.1	5.34	63.08	4	0	6.79608e+07	2.06979e+07	4.91659e+07	101009	747687	410702	High	High	High	High	High	High
FALSE	High	Master Protein	386286	386286	0	5.344	5	2	3	2	1	351	38.2	6.52	5.29	2	0	3.54135e+06	191460	501357	547043	679050	182352	Peak Found	Peak Found	Peak Found	High	Peak Found	High
FALSE	High	Master Protein	386270	386270	0	7.656	9	3	5	2	1	365	39.6	6.68	10.74	3	0	1.4482e+06	1.44468e+06	1.05815e+06				Peak Found	High	High	Not Found	Not Found	Not Found
FALSE	High	Master Protein	386248	386248	0	63.672	53	14	40	14	1	299	32.2	8.57	92.17	14	0	8.08086e+08	2.53454e+08	2.26963e+08	273973	330834	474291	High	High	High	High	Peak Found	High
FALSE	High	Master Protein	385806	385806	0	37.272	23	9	18	9	1	594	66.5	5.87	49.23	9	0	11592308	4.32006e+06	9.82277e+06	4.66311e+06	5.87316e+06	4.67156e+06	Peak Found	High	High	High	High	High
FALSE	High	Master Protein	385378	385378	0	56.875	22	15	34	15	1	780	86	6.89	85.47	15	0	8.07655e+07	2.08576e+08	1.41002e+08	407767	868233	610335	High	High	High	Peak Found	High	High
FALSE	High	Master Protein	385247	385247	0	35.113	49	5	28	5	1	129	13.2	8.32	82.8	5	0	1.73591e+09	7.61511e+08	4.87879e+08	2.56612e+07	2.20175e+07	7.3931e+06	High	High	High	High	Medium	High
FALSE	High	Master Protein	385152	385152	0	14.597	12	5	9	5	1	560	60.8	6.34	25.77	5	0	6.39594e+06			340179	444839	428893	High	Not Found	Not Found	High	High	High
FALSE	High	Master Protein	383689	383689	0	318.471	69	38	252	38	1	384	41.2	7.77	659.22	38	0	3.11927e+09	4.44343e+09	2.16862e+09	1.07427e+08	5.01988e+08	2.96506e+08	High	High	High	High	High	High
FALSE	High	Master Protein	382814	382814	0	112.961	46	23	54	23	1	345	37.7	6.55	114.29	23	0	2.43743e+09	3.90214e+08	4.72506e+08	216707	633918	128417	High	High	High	Peak Found	High	Medium
FALSE	High	Master Protein	382721	382721	0	132.439	54	21	85	21	1	384	41.8	7.96	239.41	21	0	5.10554e+09	1.15483e+09	1.15398e+09	3.10652e+06	4.87426e+06	2.77168e+06	High	High	High	High	High	High
FALSE	High	Master Protein	382431	382431	0	10.289	6	3	5	3	1	516	56.4	6.24	8.06	3	0	2.41357e+06	1.06586e+06	1.50902e+06				High	High	High	Not Found	Not Found	Not Found
FALSE	High	Master Protein	382099	382099	0	52.08	40	7	20	6	1	236	24.6	8.16	71.65	7	0	2.51711e+07	2.28983e+07	8.04638e+06	1.14594e+06	6.36163e+06	6.95697e+06	High	High	Peak Found	High	High	High
FALSE	High	Master Protein	381655	381655	0.002	4.181	11	2	2	2	1	170	18	7.06	2.37	2	0	9398520	6751659	3.07424e+06	90889.2	97811.5	427850	Peak Found	Peak Found	High	Peak Found	Peak Found	High
FALSE	High	Master Protein	381624	381624	0	4.996	9	2	4	2	1	118	12.4	5.34	4.81	2	0				421137	136946		Not Found	Not Found	Not Found	High	Peak Found	High
FALSE	High	Master Protein	381608	381608	0	30.907	32	10	30	10	1	377	41.8	5.81	58.02	10	0	4.96443e+07	1.69753e+07	3.84945e+07	8.06195e+06	1.86448e+07	1.06357e+07	High	High	High	High	High	High
FALSE	High	Master Protein	381572	381572	0	62.311	17	12	25	12	1	728	79.4	5.88	56.66	12	0	3.54132e+08	1.40676e+08	1.27788e+08	838155	1.5919e+06	150862	High	High	High	High	Peak Found	Peak Found
FALSE	High	Master Protein	381424	381424	0	68.126	25	14	57	14	1	703	75.7	8.95	131.04	14	0	2.36161e+09	8.30499e+08	5.02472e+08	1.50992e+06	1.41413e+07	9.08237e+06	High	High	High	High	High	High
FALSE	High	Master Protein	381410	381410	0	11.568	10	5	9	5	1	680	75.1	7.08	13.62	5	0	8.62496e+06	9.54481e+06	5.06536e+06	186871	711307	1.51664e+06	Peak Found	High	Peak Found	High	Peak Found	High
FALSE	High	Master Protein	380988	380988	0	17.544	31	3	9	3	1	154	15.9	6.32	37.36	3	0	2.84333e+07	9.34518e+06	5.96659e+06	752930	1.65883e+06	55625.8	High	High	High	Peak Found	High	High
FALSE	High	Master Protein	380272	380272	0	134.126	53	14	69	14	1	295	32.9	6.7	179.91	14	0	1.16422e+09	5.2951e+08	6.8125e+08	598776	2.10001e+06	1.36039e+06	High	High	High	Peak Found	High	High
FALSE	High	Master Protein	379146	379146	0	7.262	16	3	3	3	1	309	34	5.31	4.94	3	0	625357	908172	566940	49776.6	201346	44378.2	Peak Found	Peak Found	Peak Found	High	High	High
FALSE	High	Master Protein	379025	379025	0	54.659	29	9	31	9	1	338	37.5	5.91	84.77	9	0	4.88547e+07	5.23765e+07	5.66768e+07	1.30561e+07	2.56759e+07	2.47219e+07	Peak Found	High	High	High	High	High
FALSE	High	Master Protein	378966	378966	0	8.217	27	3	5	3	1	99	10.7	8.97	13.57	3	0	9.05982e+06	2.83731e+06	2.6313e+06	658942	1.10617e+06	699117	Peak Found	High	Peak Found	Peak Found	High	High
FALSE	High	Master Protein	377008	377008	0	53.228	18	10	41	10	1	682	73.3	5.94	111.52	10	0	1.38327e+08	3.21993e+07	44930905	3.72862e+06	1.59569e+07	5.19364e+06	High	High	High	High	High	High
FALSE	High	Master Protein	377003	377003	0	28.039	23	6	11	6	1	370	39.9	9.57	32.02	6	0	5.14106e+07	2.61603e+07	1.45333e+07	11439.1	20893.2	1.40772e+06	High	High	High	Peak Found	Peak Found	Peak Found
FALSE	High	Master Protein	376980	376980	0	11.196	9	4	6	4	1	828	90.5	5.25	13.05	4	0	845263	455614	1.1779e+06	215393	472179	128031	Peak Found	Peak Found	Peak Found	High	Medium	High
FALSE	High	Master Protein	376977	376977	0	6.296	25	3	7	3	1	166	18.8	7.24	19.22	3	0	4.89086e+07	2.42477e+07	3.7012e+07	42010.1	18668.3	29470.5	Medium	High	High	Peak Found	Peak Found	Peak Found
FALSE	High	Master Protein	376939	376939	0	12.742	10	3	9	3	1	252	27.5	6.54	12.62	3	0	3593057	631867	1.59033e+06	47081.4	129846	14450.2	High	High	High	Peak Found	High	Peak Found
FALSE	High	Master Protein	376862	376862	0	52.252	32	9	33	9	1	262	28.9	8.51	74.08	9	0	9.49437e+08	1.81605e+08	1.78319e+08	451153	276884	1.01054e+06	High	High	High	High	Peak Found	High
FALSE	High	Master Protein	375323	375323	0	20.348	15	7	10	7	1	611	66.8	5.2	24.33	7	0	2.52838e+07	3.58666e+07	18602056	96694.8	183763	261490	High	High	High	Peak Found	Peak Found	Peak Found
FALSE	High	Master Protein	375177	375177	0	6.61	12	2	2	2	1	156	17.7	10.58	5.78	2	0	316856			114783	127816	385456	Peak Found	Not Found	Not Found	High	Peak Found	High
FALSE	High	Master Protein	374292	374292	0	34.402	10	8	13	8	1	869	94.2	5.2	30.58	8	0	2.18257e+07	28442172	3.61884e+07	215248	483217	24465.5	High	High	High	Peak Found	Peak Found	Peak Found
FALSE	High	Master Protein	373592	373592	0	31.809	18	7	25	7	1	645	70	7.53	59.81	7	0	1.03502e+07	6.11335e+06	9.14962e+06	1.52387e+06	4.20181e+06	2.95191e+06	Peak Found	High	Peak Found	High	High	High
FALSE	High	Master Protein	373418	373418	0	6.722	5	2	2	2	1	450	49.3	7.66	5.27	2	0	6834698	3.3286e+06	4.35287e+06	269718	219849	316871	Peak Found	Peak Found	Peak Found	High	Peak Found	High
FALSE	High	Master Protein	373401	373401	0	14.213	12	3	4	3	1	445	48.8	6.14	13.26	3	0	1.10401e+07	1.62325e+06	4.2358e+06	78438.8	149981	166839	High	Peak Found	High	Peak Found	High	High
FALSE	High	Master Protein	372953	372953	0	61.503	34	17	34	17	1	623	68.2	5.59	83.68	17	0	3.22328e+07	2.29414e+07	2.43127e+07	5.9435e+06	1.1077e+07	4.31887e+06	High	High	High	High	High	High
FALSE	High	Master Protein	372937	372937	0	30.664	34	5	18	5	1	179	19.6	4.94	46.99	5	0	2.83463e+08	278298040	1.75803e+08	2.13711e+06	6.14665e+06	4.03337e+06	High	High	High	High	High	High
FALSE	High	Master Protein	372156	372156	0	6.048	13	4	5	4	1	472	52.3	8.22	6.69	4	0	5.5714e+06	814914	407813	423225	632599	494911	High	Peak Found	Peak Found	High	High	High
FALSE	High	Master Protein	371599	371599	0	10.766	31	4	11	4	1	108	11.7	9.19	25.57	4	0	8910501	2.14439e+06	3.15339e+06	1.23471e+06	1.6249e+06	748160	Peak Found	Peak Found	Peak Found	High	High	High
FALSE	High	Master Protein	371076	371076	0	119.856	50	27	99	27	1	510	53.6	6.27	204.94	27	0	1.57528e+09	1.3098e+09	1.62516e+09	2.41753e+07	4.97034e+07	2.09381e+07	High	High	High	High	High	High
FALSE	High	Master Protein	370778	370778	0	116.399	65	20	64	20	1	283	31.3	6.52	170.11	20	0	9.88902e+08	2.53778e+09	1.75935e+09	2.15809e+06	1.96084e+06	3.77938e+06	High	High	High	High	High	High
FALSE	High	Master Protein	370226	370226	0	40.735	24	11	17	11	1	621	68.6	6.93	34.72	11	0	3.14329e+07	2.13561e+07	2.42143e+07	2.67786e+06	3.46825e+06	343553	High	High	High	High	High	High
FALSE	High	Master Protein	369960	369960	0	8.957	9	2	2	2	1	395	43.9	6.7	4.94	2	0	1704673	1.09623e+06					High	High	Not Found	Not Found	Not Found	Not Found
FALSE	High	Master Protein	369801	369801	0	65.913	60	21	72	21	1	330	35.4	5.47	139.05	21	0	1.68347e+08	3.98306e+07	8.30905e+07	1.03189e+08	2.02429e+08	8.40134e+07	High	High	High	High	High	High
FALSE	High	Master Protein	368330	368330	0	11.667	21	4	9	4	1	219	23.7	8.48	17.84	4	0	1.39441e+08	4.16943e+07	4.39007e+07	2.721e+06	2.83415e+06	50026.2	High	Peak Found	High	High	High	Peak Found
FALSE	High	Master Protein	368104	368104	0	353.895	66	66	309	65	1	453	49.6	5.22	696	66	1	2.25217e+10	6.8396e+09	1.32281e+10	1.70583e+07	4.25426e+07	1.77721e+07	High	High	High	High	High	High
FALSE	High	Master Protein	368082	368082	0	50.14	46	11	40	11	1	225	24.4	8.7	95.12	11	0	7.04475e+08	4.79784e+08	3.198e+08	8.61368e+06	2.1855e+07	2.03635e+07	High	High	High	High	High	High
FALSE	High	Master Protein	368070	368070	0	31.879	30	7	15	7	1	321	34.3	7.06	40.71	7	0	4.38554e+06	1.22135e+06	4.37808e+06	3.22854e+06	5.3791e+06	3.00205e+06	Peak Found	Peak Found	Peak Found	High	High	High
FALSE	High	Master Protein	367908	367908	0	9.715	20	4	7	4	1	198	20.6	7.8	15.84	4	0	2.75067e+07	3.6774e+07	1.18314e+07	5285.4	43179.6		High	High	Peak Found	Peak Found	Peak Found	Not Found
FALSE	High	Master Protein	367841	367841	0	38.595	45	10	29	10	1	291	31.3	5.86	70.87	10	0	7.87508e+07	4.7458e+07	2.3528e+07	2.57349e+06	4.02588e+06	9.9926e+06	High	High	High	High	High	High
FALSE	High	Master Protein	366867	366867	0	45.29	23	9	19	9	1	534	57.5	4.94	53.58	9	0	56176522	1.0628e+07	3.06503e+07	277996	740790	171393	High	High	High	Peak Found	High	High
FALSE	High	Master Protein	366332	366332	0.002	3.496	3	3	3	3	1	505	53.9	6.84	2.15	3	0			246477	30895.4	50647.2	358502	Not Found	Not Found	Peak Found	Peak Found	Peak Found	High
FALSE	High	Master Protein	366109	366109	0	254.375	49	28	138	27	1	644	69.2	6.29	382.06	28	1	1.52127e+09	8.09776e+08	1.01752e+09	1.30753e+07	1.51386e+07	1.81009e+07	High	High	High	High	High	High
FALSE	High	Master Protein	366058	366058	0.002	4.03	9	2	2	2	1	231	25.3	4.46	2.38	2	0							High	Not Found	Not Found	Not Found	Not Found	Not Found
FALSE	High	Master Protein	365679	365679	0	8.347	14	3	6	3	1	238	25.8	6.74	16.76	3	0				271724	386318	28350	Not Found	Not Found	Not Found	High	High	High
FALSE	High	Master Protein	365656	365656	0	22.252	17	4	7	4	1	284	30.8	5.26	14.6	4	0	5.4553e+06	1.60694e+06	3.07079e+06	355939	977763	1.48987e+06	Peak Found	Peak Found	High	High	High	High
FALSE	High	Master Protein	365412	365412	0	78.856	42	16	64	16	1	469	49.6	5.68	159.18	16	0	7.73765e+08	2.26892e+08	1.4553e+08	1.62353e+07	3.2979e+07	1.9408e+07	High	High	High	High	High	High
FALSE	High	Master Protein	365246	365246	0	18.127	23	6	22	6	1	211	23.3	6.09	36.85	6	0	200934184	2.63031e+07	3.8294e+07	1.28139e+06	3.28165e+06	1.48765e+06	High	High	High	High	High	High
FALSE	High	Master Protein	365192	365192	0	33.653	11	6	14	6	1	1018	108.1	4.78	37.31	6	0	2.15362e+07	1.29317e+07	1.8708e+07	2.515e+06	6.6419e+06	1.80653e+06	Peak Found	High	High	High	High	High
FALSE	High	Master Protein	365189	365189	0	101.252	52	18	51	18	1	336	36.7	6.32	128.97	18	0	4.76471e+08	2.10463e+08	3.36206e+08	2.65445e+07	6.48496e+07	2.54081e+07	High	High	High	High	High	High
FALSE	High	Master Protein	365168	365168	0	6.705	5	3	4	3	1	961	102.9	6.86	8.67	3	0	1.42215e+06	3.73812e+06	1.5855e+06	32217.4	55617.2	23187.9	High	High	Peak Found	Peak Found	Peak Found	Peak Found
FALSE	High	Master Protein	365054	365054	0	36.383	25	6	15	6	1	302	33.8	7.23	44.42	6	0	1.94409e+08	1.3109e+08	4.74393e+07	547161	622253	778781	High	High	High	High	Peak Found	High
FALSE	High	Master Protein	364689	364689	0	5.399	3	2	6	2	1	319	35.2	5.96	2.54	2	0				43277.7	78947.5	55550.8	Not Found	Not Found	Not Found	High	High	Medium
FALSE	High	Master Protein	364596	364596	0	25.095	17	3	11	2	1	252	27.2	6.67	34.7	3	0	2.22493e+07	2.68119e+06	9.39855e+06	4.23121e+06	9.81568e+06		High	High	High	High	High	Not Found
FALSE	High	Master Protein	364528	364528	0	17.083	35	5	7	5	1	179	19.8	9.42	15.03	5	0	2.94948e+07	7.88374e+06	1.22801e+07	70241.8	556670		High	Peak Found	High	Peak Found	High	Not Found
FALSE	High	Master Protein	364294	364294	0	10.289	10	4	12	4	1	409	45.9	5.9	14.76	4	0	4.23292e+06	215535	126106	143475	272602	2.97983e+06	Medium	High	Peak Found	Low	High	High
FALSE	High	Master Protein	364258	364258	0.009	2.318	10	2	4	2	1	185	20.8	10.68	8.77	2	0				270167	257235	254784	Not Found	Not Found	Not Found	High	Medium	Medium
FALSE	High	Master Protein	364136	364136	0	8.641	7	2	2	2	1	348	38.7	7.14	6.04	2	0							High	High	Not Found	Not Found	Not Found	Not Found
FALSE	High	Master Protein	363175	363175	0	11.061	17	2	6	2	1	204	22.9	6.13	20.55	2	0	3.38005e+06			225856	324582	547706	High	Not Found	Not Found	High	High	High
FALSE	High	Master Protein	363068	363068	0	11.59	15	4	4	4	1	268	30.2	8.38	8.43	4	0	2.19276e+06	815832	354540	322248	396733		Peak Found	Peak Found	Peak Found	High	High	Not Found
FALSE	High	Master Protein	360261	360261	0	8.466	9	2	2	2	1	355	38.4	5.55	5.79	2	0	3.44217e+06	141362	546468	16108.7	62606.3		High	Peak Found	Peak Found	Peak Found	Peak Found	Not Found
FALSE	High	Master Protein	359399	359399	0	7.465	22	4	5	4	1	256	27.8	6.68	4.62	4	0	1.10967e+07	8.62009e+06	9.38679e+06	85807	254387	149075	High	High	High	Peak Found	Peak Found	Peak Found
FALSE	High	Master Protein	359383	359383	0	8.043	7	3	4	3	1	460	49.8	9.13	8.84	3	0				834245	585174	1.8256e+06	Not Found	Not Found	Not Found	High	High	High
FALSE	High	Master Protein	358816	358816	0	24.264	20	4	7	4	1	353	38.5	4.89	19.87	4	0	1.89766e+07	2.14579e+07	2.37466e+07	80678.7	33288	363494	Peak Found	High	High	Peak Found	Peak Found	High
FALSE	High	Master Protein	358693	358693	0.009	2.3	10	3	5	3	1	152	17.1	7.66	5.62	3	0	8.1197e+06	3.4257e+06	3.12219e+06	7817.36	5610.97		High	Medium	Peak Found	Peak Found	Peak Found	Not Found
FALSE	High	Master Protein	358602	358602	0	40.938	35	10	16	10	1	324	35.3	5.82	31.5	10	0	8.05501e+07	1.06778e+07	2.54151e+07	1.90714e+06	2.9552e+06	2.22035e+06	High	Peak Found	High	High	High	High
FALSE	High	Master Protein	358300	358300	0	36.367	15	7	12	7	1	560	63.2	5.25	30.67	7	0	4.31699e+07	7.12741e+06	3.11492e+07	124573	346504		High	High	High	Peak Found	High	Not Found
FALSE	High	Master Protein	358232	358232	0	150.236	56	27	74	27	1	477	53.9	5.45	177.14	27	0	6.92522e+08	1.48969e+09	5.73639e+08	615134	983616	465208	High	High	High	Medium	High	High
FALSE	High	Master Protein	357750	357750	0	45.801	22	10	27	10	1	531	57	6.29	59.87	10	0	7.43068e+07	1.05047e+08	4.99449e+07	650193	953947	684127	High	High	High	High	High	Medium
FALSE	High	Master Protein	356820	356820	0	5.495	10	2	4	2	1	245	25.8	7.36	9.86	2	0	1.40091e+07	5.86024e+06	1.01062e+07	57980.7	11218.2		High	High	High	Peak Found	Peak Found	Not Found
FALSE	High	Master Protein	356689	356689	0	20.042	9	7	10	7	1	980	109.7	6.87	20.7	7	0	4.92914e+07	4.37436e+06	2.57772e+06	255772	372576	324965	High	Peak Found	Peak Found	High	Peak Found	High
FALSE	High	Master Protein	356596	356596	0	9.667	6	2	4	2	1	508	55.1	4.87	10.63	2	0				123574	64238.2	74896.7	Not Found	Not Found	Not Found	High	Peak Found	High
FALSE	High	Master Protein	354077	354077	0	68.904	31	8	38	8	1	180	19.4	4.81	115.48	8	0	9.75939e+08	6.7711e+08	2.4492e+08	3.2202e+07	1.64922e+07	9.31749e+06	High	High	High	High	High	High
FALSE	High	Master Protein	352925	352925	0	56.321	32	12	29	12	1	490	53.7	7.64	70.78	12	0	2.15256e+08	1.93045e+07	1.27919e+07	2.30458e+06	6.32887e+06	1.26313e+06	High	High	Peak Found	High	High	High
FALSE	High	Master Protein	351779	351779	0	21.591	29	4	9	4	1	147	15.4	7.74	23.81	4	0	2.3964e+07	1.41021e+07	25199630	510554	734672	144284	High	High	High	High	High	Peak Found
FALSE	High	Master Protein	351599	351599	0	83.833	58	10	45	10	1	210	22.3	8.46	162.24	10	0	1.79068e+08	1.26008e+08	1.43996e+08	3.05168e+07	2.3236e+07	1.01333e+07	High	High	High	High	High	High
FALSE	High	Master Protein	351338	351338	0	103.41	39	17	79	17	1	437	49.2	7.02	206.37	17	0	1.64727e+09	6.76315e+08	9.71056e+08	2.78711e+07	4.92758e+07	2.04022e+07	High	High	High	High	High	High
FALSE	High	Master Protein	351250	351250	0	40.548	36	12	29	12	1	464	47.9	8.51	62.39	12	0	3.39715e+08	1.57728e+08	1.73045e+08	1.3144e+06	1.54575e+06	933466	High	High	High	High	High	High
FALSE	High	Master Protein	351151	351151	0	82.171	38	19	55	19	1	716	78.4	6.9	152.01	19	0	1.31347e+08	1.56309e+08	1.09571e+08	3.06381e+06	5.24021e+06	5.94274e+06	High	High	High	High	High	High
FALSE	High	Master Protein	349963	349963	0	23.193	24	7	16	7	1	321	33.7	7.18	33.61	7	0	6.77996e+07	3.09821e+07	3.62401e+07	2.92017e+06	1.05099e+07	7.75449e+06	High	Medium	High	High	High	High
FALSE	High	Master Protein	349230	349230	0	40.852	26	11	16	11	1	425	45.7	7.47	39.98	11	0	2.42361e+08	5.15074e+07	6.16246e+07	80395.6	43530.3	3351.75	High	High	High	Peak Found	Peak Found	Peak Found
FALSE	High	Master Protein	348625	348625	0	69.301	29	11	53	11	1	432	47.1	7.14	140.68	11	0	1.40787e+08	8.94752e+07	6.25182e+07	9.28062e+06	1.17826e+07	5.68312e+06	High	High	High	High	High	High
FALSE	High	Master Protein	347913	347913	0	38.618	24	9	21	8	1	436	46	6.79	55.12	9	2	1.2551e+08	1.08068e+08	1.52027e+08	4.87193e+06	6.05324e+06	1.69937e+06	High	Peak Found	High	High	High	High
FALSE	High	Master Protein	347782	347782	0	128.691	41	20	48	20	1	577	62	6.3	112.83	20	0	1.2123e+07	1.62352e+06	1.41132e+06	3.80015e+06	1.41774e+07	6.35981e+06	Peak Found	Peak Found	Peak Found	High	High	High
FALSE	High	Master Protein	347442	347442	0.002	3.729	5	2	3	2	1	375	41.6	5.69	6.47	2	0	346553	465488		105157	69163.4	284320	Peak Found	Peak Found	Not Found	High	Peak Found	High
FALSE	High	Master Protein	347158	347158	0	41.49	63	7	15	7	1	184	19.8	7.3	42.17	7	0	8.14492e+06	1.86785e+06	738762	2.62855e+06	8.68055e+06	3.4981e+06	Peak Found	Peak Found	Peak Found	High	High	High
FALSE	High	Master Protein	346713	346713	0	18.896	43	4	14	4	1	138	14.6	6.74	42.08	4	0	2.9855e+07	1.99164e+07	1.95318e+07	3.75982e+06	5.04147e+06	3.46977e+06	High	High	High	High	High	High
FALSE	High	Master Protein	346129	346129	0	8.419	5	2	4	2	1	858	90.5	4.63	12.71	2	0	1.1759e+07	6.41907e+06	3.32357e+06	60143.9	93419		High	High	High	High	Peak Found	Not Found
FALSE	High	Master Protein	345361	345361	0	14.252	5	2	4	2	1	718	77.8	6.29	13.14	2	0	519331		63528.9	76175.7	330408	18030.1	Peak Found	Not Found	Peak Found	High	High	Peak Found
FALSE	Medium	Master Protein	345079	345079	0.034	1.253	7	2	2	2	1	264	29.1	6.42	2.23	2	0							Not Found	Medium	Not Found	Not Found	Not Found	Not Found
FALSE	High	Master Protein	343592	343592	0	11.314	14	3	8	3	1	316	35	7.03	19.15	3	0	2.01484e+07	8.91731e+06	1.08669e+07	184162	298435	270102	High	High	High	High	High	High
FALSE	High	Master Protein	343364	343364	0.002	3.502	7	2	2	1	1	302	31.2	7.27	4.54	2	0							Not Found	Not Found	High	Not Found	Not Found	Not Found
FALSE	High	Master Protein	343255	343255	0	340.058	63	60	243	60	1	692	75	7.05	579.82	60	0	4.32536e+09	3.50134e+09	2.73581e+09	8.93055e+07	1.6497e+08	6.92772e+07	High	High	High	High	High	High
FALSE	High	Master Protein	342834	342834	0	50.899	26	12	36	12	1	515	56.4	5.05	79.32	12	0	82986006	7.78787e+06	2.52888e+07	9.23565e+06	2.1489e+07	3.85588e+06	High	High	High	High	High	High
FALSE	High	Master Protein	342010	342010	0	18.836	5	4	7	4	1	1278	140.4	5.47	23.25	4	0	1.18772e+07	1.10346e+07	5.44582e+06	131062	721049	522871	High	High	High	High	High	Peak Found
FALSE	High	Master Protein	341622	341622	0	38.936	35	9	19	9	1	217	22.7	9.66	47.99	9	0	3.43834e+08	1.19798e+08	1.81389e+08	87476.6	312763	243672	High	High	High	Peak Found	Peak Found	High
FALSE	High	Master Protein	340904	340904	0	11.894	7	3	5	3	1	593	63.9	5.1	14.2	3	0	1.41522e+06	834415	860642	95617	150372		Peak Found	Peak Found	Peak Found	High	High	Not Found
FALSE	High	Master Protein	340288	340288	0.002	3.342	2	2	2	2	1	762	86.4	6.96	3.47	2	0	3.98873e+06	233447	273601	966813	1.55066e+06	788981	Peak Found	Peak Found	Peak Found	Peak Found	Medium	High
FALSE	High	Master Protein	340098	340098	0	19.306	20	3	4	3	1	241	26.3	5.25	12.86	3	0		8.95308e+06				181.629	Not Found	High	Not Found	Not Found	Not Found	Peak Found
FALSE	High	Master Protein	339883	339883	0	32.297	18	10	15	10	1	733	80.4	5.72	34.59	10	0	3.59256e+07	1.38893e+07	2.57037e+07	564824	756763	423115	High	High	High	High	High	Low
FALSE	High	Master Protein	339853	339853	0	16.624	29	6	11	6	1	350	39.1	6.4	21.97	6	0	38028443	1.07139e+06	1.62362e+06	419598	1.14533e+06	711456	High	Peak Found	High	High	High	Medium
FALSE	High	Master Protein	339042	339042	0	8.195	4	3	6	3	1	683	72.4	4.68	3.89	3	0	2.34874e+06	451937	446344	785506	1.16284e+06	11069.2	Peak Found	Peak Found	Peak Found	High	High	Peak Found
FALSE	High	Master Protein	338988	338988	0	27.252	21	5	12	5	1	334	36.8	6.81	27.09	5	0	6.28248e+06	582004	482764	22307.9	88611.4	13264.1	High	Peak Found	High	Peak Found	High	Peak Found
FALSE	High	Master Protein	338079	338079	0	52.256	42	18	41	18	1	378	40.4	9.25	90.48	18	0	2.17665e+08	7.20365e+07	6.05634e+07	5.62726e+06	9.24899e+06	4.5667e+06	High	High	High	High	High	High
FALSE	High	Master Protein	337405	337405	0	61.289	18	10	24	10	1	800	81.6	4.51	57.51	10	0	4.18449e+07	8.30179e+07	2.60253e+07	9.8788e+06	2.57453e+07	4.54019e+06	Peak Found	High	Peak Found	High	High	High
FALSE	High	Master Protein	336925	336925	0	11.773	17	3	6	3	1	237	25	4.84	17.69	3	0	32052743	6.92182e+06	14239755	113757	388715		High	High	Peak Found	Peak Found	High	Not Found
FALSE	High	Master Protein	336922	336922	0	19.352	13	6	10	6	1	493	53.6	8.48	12.35	6	0	5.27559e+07	6.32606e+06	4764484	379374	995958	385380	High	Medium	Medium	High	High	Peak Found
FALSE	High	Master Protein	334415	334415	0	22.828	13	6	13	6	1	560	60.2	8.98	25.12	6	0	8.66616e+07	3.22358e+07	5.93441e+07	546189	698094		High	High	High	Peak Found	Peak Found	Not Found
FALSE	High	Master Protein	334383	334383	0	6.99	14	2	3	2	1	234	25.8	8.82	5.4	2	0	1.30533e+07	6.23877e+06	4.25689e+06		71562.6	35903.5	High	High	Peak Found	Not Found	Peak Found	Peak Found
FALSE	High	Master Protein	334229	334229	0	26.15	28	6	22	6	1	165	17.4	8.95	26.13	6	0	1.49753e+08	1.74917e+08	1.35258e+08	3.73498e+07	4.48027e+07	2.82776e+07	High	Low	High	High	High	High
FALSE	High	Master Protein	334029	334029	0	7.206	9	3	9	3	1	361	38.9	6.99	20.93	3	0	2.95204e+07	7.24998e+06	7.91736e+06	570303	1.66327e+06	117344	High	Peak Found	High	High	High	High
FALSE	High	Master Protein	333275	333275	0	361.027	68	54	275	51	1	418	45.4	7.24	664.74	54	2	1.83903e+09	2.59694e+09	9.26544e+08	2.39685e+08	5.90634e+08	5.0096e+08	High	High	High	High	High	High
FALSE	High	Master Protein	332508	332508	0	26.148	28	5	18	5	1	166	17.3	7.77	48.33	5	0	1.91334e+08	1.24587e+08	1.00843e+08	232858	262681	12922.8	High	High	High	Peak Found	Peak Found	Peak Found
FALSE	High	Master Protein	332232	332232	0	82.375	50	19	41	19	1	428	47.8	8.12	107.09	19	0	9.13105e+08	1.76324e+08	1.43448e+08	140776	208944	123043	High	High	High	Peak Found	Peak Found	High
FALSE	High	Master Protein	331841	331841	0	42.433	33	13	33	13	1	331	34.9	8.16	70.96	13	0	8.66873e+08	5.23993e+08	405009666	1.02084e+06	9.45782e+06	8.37393e+06	High	High	High	High	High	High
FALSE	High	Master Protein	330692	330692	0	340.994	62	57	205	57	1	876	95.2	5.78	500.72	57	0	2.58735e+08	1.04541e+08	1.32971e+08	7.56251e+07	1.39202e+08	7.2697e+07	High	High	High	High	High	High
FALSE	High	Master Protein	328970	328970	0	87.721	49	19	42	19	1	479	51.3	8.56	129.17	19	0	3.62274e+08	2.57175e+08	1.88253e+08	788757	2.06931e+06	1.39761e+06	High	High	High	High	High	High
FALSE	High	Master Protein	324353	324353	0.002	4.348	8	2	3	2	1	220	25.2	10.54	6.96	2	0				164774	86154.5	1.08352e+06	Not Found	Not Found	Not Found	High	Peak Found	High
FALSE	High	Master Protein	324039	324039	0	8.761	8	2	3	2	1	316	35.4	5.36	9.18	2	0	565853			56806.9	139685	43183.7	High	Not Found	Not Found	Peak Found	High	High
FALSE	High	Master Protein	323341	323341	0	96.458	43	19	45	17	1	665	71.2	7.94	119.37	19	0	3.3526e+07	2.98764e+07	2.60526e+07	1.09599e+07	1.87756e+07	7.39252e+06	High	High	High	High	High	High
FALSE	High	Master Protein	321983	321983	0	67.916	35	10	31	10	1	325	36.2	8.24	67.23	10	0	139638197	1.10888e+08	7.3976e+07	1.45759e+06	4.60617e+06	2.03432e+06	High	High	High	Medium	High	High
FALSE	High	Master Protein	321506	321506	0	27.632	17	7	11	7	1	483	52.4	5.47	25.54	7	0	1.53592e+06	2.47295e+06	2.25284e+06	4.009e+06	7.46828e+06	1.67444e+06	Peak Found	Peak Found	Peak Found	High	High	High
FALSE	High	Master Protein	319629	319629	0	5.791	9	3	5	3	1	346	36.4	4.73	10.75	3	0	6588916	6.60468e+06	8.18637e+06	2.56126e+06	8.5758e+06	770691	Peak Found	Peak Found	Peak Found	High	High	High
FALSE	High	Master Protein	319492	319492	0	15.162	15	5	7	5	1	473	51.3	7.33	9.54	5	0	3.98444e+06	1.15664e+06	3.61239e+06	735852	1.56952e+06	517381	Peak Found	Peak Found	Peak Found	High	High	High
FALSE	High	Master Protein	318835	318835	0	42.202	57	9	27	9	1	130	14.7	6.52	63.99	9	0	2.26371e+08	1.52425e+08	1.39312e+08	1.18829e+06	2.30176e+06	1.00851e+06	High	High	High	High	High	High
FALSE	High	Master Protein	317229	317229	0	30.451	24	7	15	7	1	450	48	6.35	34.38	7	0	1.03216e+07	8.13423e+06	1.6359e+07	1.05576e+06	2.62169e+06	2.90924e+06	Medium	Medium	High	High	High	High
FALSE	High	Master Protein	314396	314396	0	10.223	17	5	12	5	1	395	43.5	6.99	13.46	5	0	3.29994e+07	1.62767e+07	2.21962e+07	2.60691e+06	3.28221e+06	1.58856e+06	High	Peak Found	High	High	High	High
FALSE	High	Master Protein	314381	314381	0	135.784	44	33	91	33	1	895	99.8	5.94	235.08	33	0	1.25199e+09	9.28537e+08	1.03333e+09	4.93541e+06	6.32103e+06	7.20589e+06	High	High	High	Peak Found	High	High
FALSE	High	Master Protein	313480	313480	0	12.1	7	2	5	2	1	565	61.2	4.72	12.72	2	0	2.00084e+07	244485	873357	37639.2	53840.9		High	Peak Found	Peak Found	Peak Found	High	Not Found
FALSE	High	Master Protein	312581	312581	0	112.276	53	19	51	19	1	314	34.1	9.58	127.88	19	0	1.63967e+09	6.20514e+08	4.56909e+08	587690	287947	351557	High	High	High	High	Peak Found	High
FALSE	High	Master Protein	312274	312274	0	26.04	20	6	17	5	1	416	43.9	5.99	38.59	6	1	93013286	4.86784e+07	59311578	1.08043e+06	9.06741e+06	5.02951e+06	High	High	High	Low	High	High
FALSE	High	Master Protein	312193	312193	0	70.086	52	20	59	19	1	339	35.4	7.77	130.37	20	0	5.93076e+08	4.15174e+08	1.7022e+08	1.71609e+07	2.90395e+07	4.84222e+06	High	High	High	High	High	High
FALSE	High	Master Protein	312148	312148	0	72.522	35	17	45	17	1	615	67.9	7.02	105.61	17	0	1.79261e+08	3.5446e+07	2.47531e+07	9.0411e+06	2.20461e+07	8.87841e+06	High	High	Peak Found	High	High	High
FALSE	High	Master Protein	312035	312035	0	9.206	8	2	3	2	1	367	39.7	9.04	9.48	2	0	3524528	778418	345693				High	Peak Found	High	Not Found	Not Found	Not Found
FALSE	High	Master Protein	310337	310337	0	63.285	62	16	33	16	1	255	27	8.43	73.11	16	0	6.57153e+08	9.37745e+07	6.51698e+07	235815	442800	657617	High	High	High	High	Peak Found	High
FALSE	High	Master Protein	307960	307960	0	104.972	56	16	56	16	1	293	30.5	7.59	176.35	16	0	6.66256e+07	3.1529e+07	1.72114e+07	5.89048e+06	2.98296e+07	1.28777e+07	High	High	High	High	High	High
FALSE	High	Master Protein	307790	307790	0	19.462	35	5	22	5	1	158	17	7.64	57.46	5	0	2.08421e+08	2.37892e+08	1.14365e+08	13648	16456.6	7670.25	High	High	High	Peak Found	Peak Found	Peak Found
FALSE	High	Master Protein	303786	303786	0	151.415	46	22	93	22	1	438	47.6	6.87	238.39	22	0	6.0048e+08	4.76885e+08	4.11251e+08	2.32283e+07	7.98556e+07	1.71217e+07	High	High	High	High	High	High
FALSE	High	Master Protein	303338	303338	0	48.719	45	12	49	12	1	256	28.4	7.8	111.73	12	0	2.62101e+09	1.28656e+09	1.29478e+09	2.25025e+07	7.2558e+07	6.32061e+07	High	High	High	High	High	High
FALSE	High	Master Protein	303000	303000	0	9.705	9	2	2	2	1	402	43.9	5	6.17	2	0					75199.3	2661.65	Not Found	Not Found	Not Found	Not Found	High	Peak Found
FALSE	High	Master Protein	302940	302940	0	80.383	42	16	42	16	1	419	45.3	5.21	97.35	16	0	4.37073e+08	1.18338e+08	2.39694e+08	8.79354e+06	2.63048e+07	7.22713e+06	High	High	High	High	High	High
FALSE	High	Master Protein	302110	302110	0	11.537	17	3	7	3	1	157	17.2	8.06	18.27	3	0	102377962	32791225	2.91597e+07	40187.5	3316.19		High	High	High	Peak Found	Peak Found	Not Found
FALSE	High	Master Protein	302062	302062	0	85.062	56	16	77	16	1	279	30.6	8.62	221.35	16	0	4.132e+08	3.71498e+08	3.78672e+08	6.32572e+07	1.4164e+08	6.94249e+07	High	High	High	High	High	High
FALSE	High	Master Protein	301916	301916	0	308.347	76	50	239	50	1	398	42.5	5.38	550.73	50	0	1.82775e+10	4.86085e+09	8.85259e+09	1.94619e+07	2.52319e+07	1.47424e+07	High	High	High	High	High	High
FALSE	High	Master Protein	300104	300104	0.005	2.466	5	2	3	2	1	351	40	8.7	6.83	2	0	3190862	1.10036e+06	2.46373e+06	81083.3	199661	91413.8	High	Peak Found	Peak Found	Peak Found	Medium	High
FALSE	High	Master Protein	300046	300046	0	268.139	67	42	172	42	1	490	53.3	9.33	494.84	42	0	4.54172e+09	2.07071e+09	1.37823e+09	2.71991e+07	5.2377e+07	2.86429e+07	High	High	High	High	High	High
FALSE	High	Master Protein	299402	299402	0	41.476	30	10	23	9	1	445	48.8	7.71	63.16	10	1	7.73367e+06	5.68529e+06	4.93555e+06	2.163e+06	5.0685e+06	3.51604e+06	Peak Found	Peak Found	High	High	High	High
FALSE	High	Master Protein	299256	299256	0	69.412	49	15	38	15	1	425	46.5	7.83	86.2	15	0	1.66579e+08	1.75259e+08	1.41864e+08	8.52531e+06	1.37875e+07	1.17606e+07	High	High	High	High	High	High
FALSE	High	Master Protein	298614	298614	0	5.397	8	2	5	2	1	228	23.8	8	12.5	2	0	98051641	2.33308e+07	26168502	138724	183640	277868	High	High	Medium	High	Peak Found	High
FALSE	Medium	Master Protein	297982	297982	0.02	1.542	1	2	6	2	1	1228	137	7.94	5.28	2	0	1690568992	532078648	941420768				High	Low	Low	Not Found	Not Found	Not Found
FALSE	High	Master Protein	296993	296993	0	60.072	35	14	46	13	1	341	36.3	7.11	100.44	14	1	1.8139e+08	3.48597e+08	1.5172e+08	3.98322e+06	1.47283e+07	1.74225e+07	Medium	High	High	High	High	High
FALSE	High	Master Protein	295891	295891	0	12.051	24	4	6	3	1	255	27.3	8.66	15.35	4	0	44168648	7.89464e+06	7.20873e+06	16452.5			High	High	High	Peak Found	Not Found	Not Found
FALSE	High	Master Protein	295188	295188	0	16.848	37	7	12	7	1	186	20.3	8.87	24.23	7	0	289627772	7.50038e+07	8.28799e+07	219222	94700.6	1.94184e+06	High	High	High	Peak Found	Peak Found	High
FALSE	High	Master Protein	295082	295082	0	7.735	11	2	3	2	1	253	27.1	7.4	8.51	2	0					104145	111985	Not Found	Not Found	Not Found	Not Found	High	High
FALSE	High	Master Protein	294444	294444	0	8.559	12	2	2	2	1	358	40	5.05	6.79	2	0	3.56443e+06	5595186	2.40966e+06			120504	Peak Found	High	Peak Found	Not Found	Not Found	Peak Found
FALSE	High	Master Protein	294165	294165	0	69.359	61	12	118	12	1	115	12	7.61	427.25	12	0	4.65139e+09	2.70943e+09	3.42342e+09	244742	51676.2	83382.9	High	High	High	High	High	Peak Found
FALSE	High	Master Protein	292800	292800	0	11.966	3	5	9	3	1	1525	164.5	5.5	11.45	5	2	7.03253e+06	8.4349e+06	7.33532e+06	696830	1.45433e+06	78394.7	Medium	Peak Found	Peak Found	High	High	Not Found
FALSE	High	Master Protein	292739	292739	0	13.928	16	4	15	2	1	214	23.2	8.97	30.76	4	0	271648576	86187241	74490278	128095	51101		High	Peak Found	High	Peak Found	Peak Found	Not Found
FALSE	High	Master Protein	292348	292348	0	107.952	42	17	61	17	1	397	42.9	5.2	144.61	17	0	4.57012e+08	3.08695e+08	4.60394e+08	1.87585e+06	4.84624e+06	6.76074e+06	High	High	High	High	High	High
FALSE	High	Master Protein	292122	292122	0	20.991	42	6	28	6	1	93	10.5	8.24	53.82	6	0	2198623602	1.05123e+09	1.03519e+09	715216	474617	188153	High	High	High	High	High	High
FALSE	High	Master Protein	291677	291677	0	32.93	33	6	18	6	1	426	44.6	6.25	54.95	6	0	4.42974e+07	1.14964e+07	8.56654e+06	694015	2.50911e+06	1.21945e+06	High	High	High	High	High	High
FALSE	High	Master Protein	291671	291671	0	93.019	25	24	54	24	1	1075	119.3	5.48	130.95	24	0	2.81696e+07	4.07925e+06	7.93862e+06	1.67636e+07	3.28419e+07	1.15522e+07	Peak Found	Peak Found	Peak Found	High	High	High
FALSE	High	Master Protein	291287	291287	0	28.928	30	10	18	7	1	360	39.9	9.33	46.26	10	0	94068951	25950127	2.10959e+07	575171	381349	373256	High	High	High	High	High	High
FALSE	High	Master Protein	290963	290963	0	46.983	54	11	43	11	1	149	16	6.42	84.37	11	0	2.8645e+08	1.55556e+08	2.19231e+08	7.8756e+07	2.2253e+08	2.36389e+08	High	High	Peak Found	High	High	High
FALSE	High	Master Protein	289524	289524	0	5.174	4	2	5	2	1	514	57.9	9.03	11.8	2	0	1.03897e+06	324451		138786	108548	312537	Peak Found	Peak Found	Not Found	High	Peak Found	High
FALSE	High	Master Protein	289192	289192	0	6.876	8	4	4	4	1	598	66.7	6.42	5.76	4	0	2.13061e+07	1.18087e+07	2.19832e+07	79311.7	29913.6	32244.9	High	High	High	Peak Found	Peak Found	Peak Found
FALSE	High	Master Protein	288693	288693	0	7.316	8	3	3	3	1	423	46.2	7.85	5.65	3	0	20499417			40870.8		88000.1	High	Not Found	Not Found	Peak Found	Not Found	High
FALSE	High	Master Protein	288451	288451	0	20.506	21	7	17	7	1	411	45.5	5.31	22.95	7	0	1.41905e+08	4.33603e+07	9.14939e+07	3.35498e+06	5.79119e+06	405780	High	High	High	High	High	Peak Found
FALSE	High	Master Protein	287378	287378	0	44.225	44	12	29	12	1	351	35.9	7.42	79.36	12	0	100330589	1.77346e+08	5.1459e+07	1.22509e+07	2.25603e+07	2.9507e+07	High	High	Peak Found	High	High	High
FALSE	High	Master Protein	287209	287209	0	13.036	12	2	4	2	1	142	15.9	10.35	7.32	2	0				64632.7	63936.4	199845	Not Found	Not Found	Not Found	High	Peak Found	High
FALSE	Medium	Master Protein	286636	286636	0.034	1.243	4	2	2	2	1	714	76.5	8.97	0	2	0					46292.8	979180	Not Found	Not Found	Not Found	Not Found	Peak Found	Medium
FALSE	High	Master Protein	286476	286476	0	93.32	55	15	57	15	1	318	33.9	6.52	168.4	15	0	6.84686e+08	1.52113e+08	1.37875e+08	3.93504e+07	7.55079e+07	1.35564e+07	High	High	High	High	High	High
FALSE	High	Master Protein	285314	285314	0	40.864	13	11	23	10	1	767	83.4	5.67	44.39	11	0	6.36325e+07	26257522	101872508	25772.7	28452.6	52497.7	High	High	High	Peak Found	Peak Found	Peak Found
FALSE	High	Master Protein	284641	284641	0	174.665	53	22	115	22	1	348	38.3	5.67	349.62	22	0	1.15132e+09	7.2052e+08	5.24467e+08	4.71612e+07	1.33488e+08	2.27302e+07	High	High	High	High	High	High
FALSE	High	Master Protein	284055	284055	0	22.927	16	5	11	5	1	514	57.3	5.78	27.46	5	0	4.3697e+06	1.38985e+06	4.9813e+06	947352	1.21844e+06	121417	Peak Found	Peak Found	High	High	High	Peak Found
FALSE	High	Master Protein	284003	284003	0	131.625	52	25	101	25	1	370	39.1	8	262.09	25	0	3.33964e+08	4.956e+08	2.55224e+08	3.5156e+07	8.99713e+07	3.35162e+07	High	High	High	High	High	High
FALSE	High	Master Protein	283829	283829	0	25.458	20	8	14	8	1	573	63.5	5.06	26.68	8	0	4.94831e+07	2.28987e+07	3.07164e+07	28718.1	35038	163838	High	High	High	Peak Found	Peak Found	Low
FALSE	High	Master Protein	282557	282557	0	83.355	47	17	45	17	1	441	47.3	5.52	127.1	17	0	5.78092e+06	3.02662e+06	4.17865e+06	8.40893e+06	1.93996e+07	5.48927e+06	Peak Found	Peak Found	High	High	High	High
FALSE	High	Master Protein	281974	281974	0	106.226	38	13	46	13	1	442	48.2	9.06	123.81	13	0	4.64286e+07	3.88246e+07	3.55849e+07	1.41054e+07	3.08219e+07	1.93403e+07	High	High	High	High	High	High
FALSE	High	Master Protein	222738	222738	0	36.249	16	8	14	7	1	434	46	7.52	36.37	8	0	2.38837e+07	3.62033e+07	1.86567e+07	2.11119e+06	5.10068e+06	6.4421e+06	Peak Found	High	Peak Found	High	High	High
FALSE	High	Master Protein	222547	222547	0	16.619	34	5	7	5	1	213	22.5	10.17	20.94	5	0	1.37627e+08	8.00587e+07	1.12236e+08	12195.7	15858.4		High	High	High	Peak Found	Peak Found	Not Found
FALSE	High	Master Protein	220946	220946	0	6.14	17	2	7	2	1	112	12.3	9.79	8.97	2	0	5.9387e+07	1.57043e+07	25008164	1.55383e+06	1.38398e+06	170235	Medium	Peak Found	High	High	High	High
FALSE	High	Master Protein	220887	220887	0	57.188	61	10	42	10	1	159	17.5	6.9	103.34	10	0	3.4249e+08	1.33925e+08	9.44934e+07	2.02115e+06	4.83367e+06	1.21069e+06	High	High	High	High	High	High
FALSE	High	Master Protein	220056	220056	0	18.697	6	3	6	3	1	767	85.7	6.09	18.67	3	0	1.13127e+07	1.69252e+06	545572	7942.55	107681		High	High	High	Peak Found	Peak Found	Not Found
FALSE	High	Master Protein	219132	219132	0	83.339	30	21	43	19	1	791	84.3	5.39	104.99	21	0	3.29441e+08	1.06265e+08	4.66313e+08	1.83423e+06	1.44094e+06	182468	High	High	High	High	High	High
FALSE	High	Master Protein	216893	216893	0	115.675	55	17	64	17	1	372	39.9	6.95	178.98	17	0	1.61238e+08	1.00141e+08	5.69528e+07	1.02022e+07	1.80416e+07	9.45084e+06	High	High	High	High	High	High
FALSE	High	Master Protein	210398	210398	0	156.781	50	30	79	30	1	898	95.1	4.97	221.5	30	0	8.29995e+07	5.66488e+07	4.8556e+07	5.6191e+06	3.9927e+07	2.28922e+07	High	High	High	High	High	High
FALSE	High	Master Protein	205811	205811	0	87.671	29	8	50	8	1	325	32.8	4.98	188.06	8	0	5.47288e+07	8.97737e+06	2.4319e+06	1.16818e+06	2.36175e+06	1.26132e+06	High	High	High	High	High	High
FALSE	High	Master Protein	204654	204654	0.002	3.934	6	2	3	1	1	345	37.9	7.94	6.13	2	0							High	Not Found	Not Found	Not Found	Not Found	Not Found
FALSE	High	Master Protein	203702	203702	0	24.643	16	6	10	6	1	487	51.6	5.08	26.13	6	0	8.55847e+06	1.81645e+06	2.66318e+06	943589	2.30949e+06	475822	High	Peak Found	Peak Found	High	High	High
FALSE	High	Master Protein	201487	201487	0	20.832	12	6	10	6	1	752	82.5	6.96	22.31	6	0	5.68057e+07	1.06403e+07	7.05606e+06	196493	764245	402556	High	High	Peak Found	High	Peak Found	Medium
FALSE	High	Master Protein	200359	200359	0	88.88	39	19	74	19	1	452	48.2	5.5	193.15	19	0	7.14985e+08	197109961	1.52459e+08	3.58798e+07	7.05719e+07	2.18035e+07	High	High	High	High	High	High
FALSE	High	Master Protein	199734	199734	0	16.883	28	3	10	3	1	222	23.6	4.12	35.57	3	0	1.62689e+07	4.52121e+06	4.79953e+06	2.41446e+06	4.81382e+06	2.10116e+06	Peak Found	Peak Found	High	High	High	High
FALSE	High	Master Protein	199629	199629	0	11.988	22	2	2	2	1	179	20	8.97	8.46	2	0	19824622	3.76021e+06	1.09635e+06		11813.3		High	Peak Found	High	Not Found	Peak Found	Not Found
FALSE	High	Master Protein	199388	199388	0	181.228	64	31	122	31	1	405	42.4	5.01	323.85	31	0	1.29389e+09	5.98367e+08	7.26005e+08	6.34108e+07	1.72632e+08	7.56875e+07	High	High	High	High	High	High
FALSE	High	Master Protein	197127	197127	0	23.259	16	6	14	6	1	433	48.6	6.29	30.82	6	0	22102406	5.73571e+06	3.90368e+06	155121	357253	1.94009e+06	High	Peak Found	Peak Found	High	Peak Found	High
FALSE	High	Master Protein	194974	194974	0	6.526	17	3	6	3	1	244	27	4.68	13.86	3	0	8.59141e+06	188503	303320	633290	814718	186585	Peak Found	Peak Found	Peak Found	High	High	High
FALSE	High	Master Protein	190838	190838	0	27.163	15	8	16	8	1	769	86	6.44	30.49	8	0	1.67996e+07	2.89793e+06	1.26942e+07	1.11578e+06	4.06155e+06	1.74623e+06	High	Peak Found	Peak Found	High	High	High
FALSE	High	Master Protein	187539	187539	0	26.388	10	6	9	6	1	554	61.9	5.91	18.05	6	0	1.89229e+08	2.02195e+08	1.48055e+08	2.1388e+06	1.48762e+07	5.26584e+06	Peak Found	Medium	High	High	Peak Found	High
FALSE	High	Master Protein	184639	184639	0	10.094	6	2	4	2	1	624	66.6	7.15	12.46	2	0	2706722	575376	869507	217526	382181	76784.4	Peak Found	Peak Found	Peak Found	High	High	High
FALSE	High	Master Protein	181918	181918	0	24.553	12	5	11	5	1	602	63.9	7.91	36.04	5	0	42103022	24041861	1.73363e+07	2.50791e+06	3.7103e+06	3351252	High	High	Peak Found	High	High	High
FALSE	High	Master Protein	180434	180434	0	133.601	42	27	86	25	1	831	88.6	6.55	203.32	27	2	2.10226e+08	2.87264e+08	2.11231e+08	1.01495e+07	3.62066e+07	2.18923e+07	High	High	High	High	High	High
FALSE	High	Master Protein	179198	179198	0	103.985	51	15	82	13	1	327	33.3	7.3	246.11	15	2	1.38411e+09	1.02648e+09	9.10965e+08	7.04944e+06	2.81762e+07	1.98316e+07	High	High	High	High	High	High
FALSE	High	Master Protein	178504	178504	0	88.527	51	15	42	15	1	281	29.2	6.7	116.78	15	0	2.62338e+08	1.07563e+08	1.65641e+08	2.29689e+06	5.90008e+06	3.81962e+06	High	High	High	High	High	High
FALSE	High	Master Protein	177729	177729	0	17.85	5	4	5	4	1	788	85.7	5.03	10.41	4	0	2.5044e+06		1.197e+06	104428	169135	39674.1	Peak Found	Not Found	High	Peak Found	High	High
FALSE	High	Master Protein	176906	176906	0	7.555	17	2	5	2	1	271	28.3	4.51	14.5	2	0	2.93206e+06	164884		54571.6	267895	55408	High	Peak Found	Not Found	High	Peak Found	High
FALSE	High	Master Protein	176471	176471	0	347.201	64	42	242	42	1	368	41.3	8.46	553.86	42	0	4.96059e+09	4.23716e+09	4.7619e+09	2.85264e+08	6.05744e+08	2.57305e+08	High	High	High	High	High	High
FALSE	High	Master Protein	176065	176065	0	129.431	28	25	86	25	1	924	97.9	8.32	226.71	25	0	1.2635e+09	5.07808e+08	4.88797e+08	1.40152e+07	3.19157e+07	7.14866e+06	High	High	High	High	High	High
FALSE	High	Master Protein	175579	175579	0	123.231	42	26	68	25	1	668	72.1	8.56	160.94	26	1	1.00779e+09	2.15898e+08	198561455	7.65404e+06	8.39269e+06	3.40362e+06	High	High	High	High	High	High
FALSE	High	Master Protein	174947	174947	0	48.629	26	12	24	12	1	452	49.3	8.53	61.78	12	0	1.48543e+08	4.61004e+07	2.95376e+07	485098	1.00732e+06	539087	High	High	High	High	High	High
FALSE	High	Master Protein	167709	167709	0	58.601	27	13	26	13	1	664	71.8	5.83	60.67	13	0	3.54777e+06	1323318	2.76124e+06	8.8608e+06	2.03768e+07	5.10196e+06	Peak Found	Peak Found	Peak Found	High	High	High
FALSE	High	Master Protein	166712	166712	0	7.304	4	2	2	2	1	328	36	5.01	2.95	2	0				50510.2	115665	23839.3	Not Found	Not Found	Not Found	Peak Found	High	Peak Found
FALSE	High	Master Protein	166682	166682	0	228.427	63	42	108	41	1	733	78	6.92	269.6	42	2	2.2802e+09	1.05955e+09	9.8911e+08	1.87427e+06	1.31892e+06	1.57447e+06	High	High	High	High	Peak Found	High
FALSE	High	Master Protein	166492	166492	0	227.992	63	39	162	38	1	528	55.9	5.2	438.51	39	0	6.93567e+08	993178576	7.54957e+08	4.13173e+07	1.97496e+08	7.99898e+07	High	High	High	High	High	High
FALSE	High	Master Protein	164659	164659	0	26.755	19	4	8	4	1	199	19.7	4.26	23.03	4	0	2.47992e+07	1.0744e+07	5.86906e+06	85159	138721	2657.24	High	High	High	Peak Found	Peak Found	Peak Found
FALSE	High	Master Protein	163368	163368	0	229.423	61	46	146	46	1	427	46.7	6.74	356.44	46	0	1.61271e+09	2.03943e+09	2.32457e+09	1.4363e+07	1.58166e+07	3.87347e+07	High	High	High	High	High	High
FALSE	High	Master Protein	163164	163164	0	5.106	7	2	4	2	1	311	33.1	8	7.46	2	0		2.26245e+06	885077	234722	753273	431677	Not Found	Peak Found	Peak Found	Medium	High	Medium
FALSE	High	Master Protein	162672	162672	0	308.603	58	60	151	60	1	869	95.4	8.21	367.98	60	0	2.27223e+09	2.13331e+09	1.82083e+09	534882	3.41774e+06	4.27639e+07	High	High	High	Peak Found	High	High
FALSE	High	Master Protein	162277	162277	0	23.187	15	5	10	5	1	470	51.3	6.01	27.5	5	0	6.01303e+06	2.51836e+07	2.84384e+07	745014	1.39158e+06	920484	Peak Found	High	High	High	High	High
FALSE	High	Master Protein	151957	151957	0	38.273	13	6	29	6	1	527	56.7	6.27	86.29	6	0	2.07232e+07	8.67295e+06	1.06798e+07	1.23167e+06	4.63505e+06	2.08852e+06	High	High	High	High	High	High
FALSE	High	Master Protein	150573	150573	0	63.865	35	16	37	16	1	401	44	5.12	77.42	16	0	4.3897e+08	2.89228e+08	6.32102e+08	1.70395e+07	2.61896e+07	1.50996e+06	High	High	High	High	High	High
FALSE	High	Master Protein	145921	145921	0	64.533	28	12	36	12	1	487	52.8	4.82	99.35	12	0	6.24216e+07	4.96379e+06	7.11446e+06	8.97774e+06	1.72237e+07	9.59959e+06	High	High	Peak Found	High	High	High
FALSE	High	Master Protein	144336	144336	0	84.796	54	21	68	18	1	219	24.2	9	160.55	21	4	3.72683e+09	1.28552e+09	9.72741e+08	2.50851e+07	8.42473e+07	6.4527e+07	High	High	High	High	High	High
FALSE	High	Master Protein	143764	143764	0	13.929	18	7	12	7	1	393	42.9	8.27	20.99	7	0	2.72821e+07	3.8083e+06	1.49373e+06	3.37717e+06	7.06706e+06	449589	Medium	High	Peak Found	High	High	High
FALSE	High	Master Protein	143728	143728	0	157.14	46	26	118	26	1	382	40.9	8.56	363.56	26	0	1.66679e+09	7.61124e+08	7.42653e+08	2.42662e+07	8.64382e+07	2.97876e+07	High	High	High	High	High	High
FALSE	High	Master Protein	142884	142884	0	97.038	48	25	88	24	1	421	46.6	8.21	167.97	25	0	2.80773e+09	2.15286e+09	2.41132e+09	5.68429e+06	1.93698e+07	1.11187e+07	High	High	High	Medium	High	High
FALSE	High	Master Protein	141450	141450	0	6.103	7	2	2	2	1	418	44.8	6	3.38	2	0				134321	335648	94090.7	Not Found	Not Found	Not Found	Peak Found	High	High
FALSE	High	Master Protein	141252	141252	0	124.189	46	18	74	18	1	511	54	6.87	149.76	18	0	2.25893e+08	1.5262e+08	1.47408e+08	3.04558e+07	3.60333e+07	2.15497e+07	High	High	High	High	High	High
FALSE	High	Master Protein	139558	139558	0	235.071	54	30	133	30	1	456	49.7	5.38	336.03	30	0	7.84233e+08	2.95384e+08	3.18294e+08	1.01161e+08	1.65897e+08	6.5438e+07	High	High	High	High	High	High
FALSE	High	Master Protein	137472	137472	0	12.028	6	5	8	5	1	895	99.3	4.77	19.7	5	0	9.38022e+06	2.04844e+06	3.22372e+06	142232	207215	95277.1	High	High	Medium	Peak Found	High	High
FALSE	High	Master Protein	137232	137232	0	8.997	6	2	4	2	1	429	43.9	6.44	13.58	2	0	147310	77381.2	85122.3				High	High	High	Not Found	Not Found	Not Found
FALSE	High	Master Protein	137182	137182	0	128.729	49	29	70	29	1	718	78.2	7.71	144.61	29	0	1.53534e+08	3.00527e+07	2.81696e+07	3.2131e+07	6.20402e+07	1.06517e+07	High	High	High	High	High	High
FALSE	High	Master Protein	136715	136715	0	13.606	8	5	9	5	1	758	86.8	5.76	20.62	5	0	1.20242e+07	6.87967e+06	4.14703e+06	147855	243538	213811	High	High	Peak Found	Peak Found	High	High
FALSE	High	Master Protein	133955	133955	0	11.082	7	3	5	3	1	383	42.5	5.35	8.92	3	0	6.30293e+06	3.03333e+06	6.35363e+06	124074	274415	381877	Peak Found	Peak Found	Peak Found	High	Peak Found	High
FALSE	High	Master Protein	133309	133309	0	100.247	54	17	63	17	1	356	37.2	8.66	179.44	17	0	6.42403e+08	5.37971e+08	2.51411e+08	250886	1.54845e+06	2.28943e+07	High	High	High	Peak Found	High	High
FALSE	High	Master Protein	132963	132963	0	347.208	71	56	231	55	1	373	41.2	7.43	573.03	56	1	1.56868e+10	6.78409e+09	5.25391e+09	5.12008e+06	2.2903e+07	1.65581e+07	High	High	High	High	High	High
FALSE	High	Master Protein	129788	129788	0	8.047	10	2	2	2	1	143	16.3	4.88	3.27	2	0	3.09675e+06	299308					High	Peak Found	Not Found	Not Found	Not Found	Not Found
FALSE	High	Master Protein	124220	124220	0	22.522	11	5	11	5	1	498	54	6.13	26.72	5	0	2.07706e+06			350464	685675	370661	Peak Found	Not Found	Not Found	High	High	High
FALSE	High	Master Protein	120114	120114	0	139.213	47	20	75	20	1	499	53.2	6.34	159.3	20	0	3.48016e+08	3.30469e+08	4.13954e+08	2.56169e+06	5.1585e+06	1.69953e+06	High	High	High	High	High	High
FALSE	High	Master Protein	119867	119867	0	30.204	35	6	9	6	1	331	35.1	6.95	21.59	6	0	3.59979e+06	1.47769e+06	2.5437e+06	1.57983e+06	5.80995e+06	1.4782e+06	Peak Found	Peak Found	Peak Found	High	High	High
FALSE	High	Master Protein	119534	119534	0	11.323	17	2	4	2	1	233	24.3	8.41	14.19	2	0	25240326	11637731	3.67494e+06	369331	1.53529e+06	2.84258e+06	Peak Found	Peak Found	High	High	Peak Found	High
FALSE	High	Master Protein	119524	119524	0	64.181	52	16	53	16	1	271	29.9	6.16	84.81	16	0	9.11203e+08	6.79792e+08	7.73826e+08	1.76897e+07	2.33295e+07	1.85834e+07	High	High	High	High	High	High
FALSE	High	Master Protein	118750	118750	0	10.116	22	2	6	2	1	111	11.4	7.93	16.75	2	0	3.87236e+07	1.32203e+07	1.76593e+07	738497	511887	460507	High	High	Peak Found	High	Peak Found	High
FALSE	High	Master Protein	118359	118359	0	118.747	50	23	70	21	1	395	41.7	8.43	157.84	23	2	3.29142e+09	9.95992e+08	7.98329e+08	1.51192e+06	1.2236e+06	1.69827e+06	High	High	High	Peak Found	Peak Found	Medium
FALSE	High	Master Protein	117762	117762	0	21.557	13	6	14	6	1	597	65.7	5.33	26.44	6	0	9.14122e+07	2.29973e+07	7.0145e+07	731345	842808	820045	High	Peak Found	High	Peak Found	High	High
FALSE	High	Master Protein	115318	115318	0	12.414	5	3	3	3	1	519	56.9	5.53	5.74	3	0	4.4143e+06	673645	472598	53794.9	167193	138459	High	Peak Found	Peak Found	Peak Found	Peak Found	High
FALSE	High	Master Protein	115102	115102	0	17.127	17	5	8	4	1	307	32	7.08	20.32	5	0	2.32159e+07	1.0381e+07	7.88565e+06	44962.6	93511.1	110505	High	High	High	Peak Found	Peak Found	Peak Found
FALSE	High	Master Protein	110452	110452	0	105.704	64	20	75	19	1	310	32	7.81	231.74	20	0	4.34142e+08	2.85661e+08	1.91807e+08	4.70939e+07	7.56435e+07	6.63263e+07	High	High	High	High	High	High
FALSE	High	Master Protein	109488	109488	0	242.002	61	44	201	44	1	676	73.8	7.08	456.28	44	0	6.33956e+08	8.53339e+08	5.57054e+08	1.33737e+08	2.61886e+08	1.62618e+08	High	High	High	High	High	High
FALSE	High	Master Protein	109295	109295	0	24.862	40	4	4	4	1	146	16.3	8.32	8.38	4	0	3.13443e+06	9.46995e+06	8885616				Peak Found	High	High	Not Found	Not Found	Not Found
FALSE	High	Master Protein	104250	104250	0	60.222	35	17	44	17	1	624	67.5	5.21	113.62	17	0	3.61112e+08	4.47849e+07	9.01317e+07	3.93694e+06	8.78378e+06	1.69126e+06	High	High	High	High	High	High
FALSE	High	Master Protein	104135	104135	0	98.432	42	20	65	20	1	485	52.1	7.12	186.86	20	0	4.39824e+08	5.22776e+08	4.9488e+08	5.06639e+06	7.12759e+06	7.02047e+06	High	High	High	High	High	High
FALSE	High	Master Protein	103924	103924	0	21.585	10	3	5	3	1	351	35.4	4.63	11.25	3	0	2.03968e+06	432119		256052	540213	404030	Peak Found	Peak Found	Not Found	High	High	Peak Found
FALSE	High	Master Protein	103254	103254	0	118.759	37	17	68	17	1	519	56.4	7.36	204.71	17	0	5.78497e+08	1.7969e+08	2.09897e+08	9.07368e+06	2.11761e+07	1.2493e+07	High	High	High	High	High	High
FALSE	High	Master Protein	103035	103035	0	74.677	40	15	46	15	1	520	56.6	5.68	129.72	15	0	1.43896e+08	4.19464e+07	8.85201e+07	9.14583e+06	2.23131e+07	2.77445e+06	High	High	High	High	High	High
FALSE	High	Master Protein	99820	99820	0	40.954	25	10	26	10	1	621	68.1	8.18	68.21	10	0	2.20268e+07	7.08888e+06	6.6615e+06	5.36626e+06	7.11716e+06	5.87365e+06	Peak Found	Peak Found	Peak Found	High	High	High
FALSE	High	Master Protein	98967	98967	0	39.712	28	7	16	7	1	386	42.2	5.14	47.38	7	0	1.06119e+08	2.75721e+07	5.70178e+07	179827	742563	135989	High	High	High	High	High	High
FALSE	High	Master Protein	98809	98809	0	98.804	38	21	64	21	1	469	51.8	4.97	148.61	21	0	6.06604e+08	4.08316e+08	3.48214e+08	4.97638e+06	2.76099e+07	1.17448e+07	High	High	High	High	High	High
FALSE	High	Master Protein	97765	97765	0	24.566	17	8	18	8	1	536	59.8	5.2	43.42	8	0	2.53246e+07	2.0817e+07	3.18735e+07	1.10949e+06	1.80085e+06	277881	High	High	High	High	High	High
FALSE	High	Master Protein	97730	97730	0	31.844	49	6	10	6	1	183	19.9	8.59	31.67	6	0	2.44345e+08	6.75652e+07	7.21982e+07	50128.9	174173		High	High	High	Peak Found	Peak Found	Not Found
FALSE	High	Master Protein	97195	97195	0	19.659	21	4	16	4	1	238	25.4	7.58	53.77	4	0	413576509	573644082	3.82871e+08	9.14055e+06	1.60012e+07	1.05017e+07	High	High	High	High	High	High
FALSE	High	Master Protein	96904	96904	0	70.173	32	16	47	16	1	419	45.9	6.47	75.8	16	0	2.67385e+08	1.93825e+08	2.95486e+08	1.59884e+07	3.49465e+07	2.15692e+07	High	High	High	High	High	High
FALSE	High	Master Protein	96224	96224	0	15.822	23	5	10	5	1	293	31.3	5.77	23.31	5	0	8.3617e+07	58077910	6.28111e+07	2.13645e+06	2.65454e+06		Peak Found	High	High	High	High	Not Found
FALSE	High	Master Protein	95005	95005	0	78.162	36	13	45	13	1	393	40.3	4.81	105.91	13	0	2.71473e+08	4.93724e+07	3.65009e+07	5.23955e+07	1.00806e+08	1.8673e+07	High	High	High	High	High	High
FALSE	High	Master Protein	93207	93207	0	14.839	25	4	10	4	1	258	27.2	6.89	31.15	4	0	1.01788e+06		197667	751298	1.65607e+06	311799	Peak Found	Not Found	Peak Found	High	High	High
FALSE	High	Master Protein	85290	85290	0	80.636	21	12	52	12	1	1038	108.2	4.75	158.12	12	0	6.70372e+07	2.45756e+07	6.80722e+07	8.89919e+06	2.39105e+07	7.67504e+06	High	High	High	High	High	High
FALSE	High	Master Protein	82634	82634	0	15.177	22	3	6	3	1	183	20	6.18	15.45	3	0		246446	340178	2.36647e+06	5.10036e+06	3.66668e+06	Not Found	Peak Found	Peak Found	High	High	High
FALSE	High	Master Protein	82261	82261	0	16.961	19	4	9	4	1	240	26.9	5.54	23.78	4	0				170213	433341	772481	Peak Found	Peak Found	Peak Found	High	High	High
FALSE	High	Master Protein	81887	81887	0	164.733	46	35	103	34	1	627	67.6	6.96	268.75	35	1	6.65467e+08	5.55577e+08	5.57811e+08	3.79739e+07	7.58246e+07	2.59177e+07	High	High	High	High	High	High
FALSE	High	Master Protein	79861	79861	0	31.595	41	9	18	7	1	208	22.6	8.25	26.7	9	0	9.32401e+07	6.46488e+07	7.09336e+07	144855	163851	19228.2	High	High	High	Medium	Peak Found	Peak Found
FALSE	High	Master Protein	76039	76039	0.005	2.462	7	2	2	2	1	202	22.8	10.45	0	2	0	1.94406e+06		911035	244196	95799.4	122327	Peak Found	Not Found	Peak Found	High	Peak Found	High
FALSE	High	Master Protein	73303	73303	0	28.541	20	8	13	8	1	590	64.5	7.14	34	8	0	1.01043e+06	1.03993e+06	442924	1.68642e+06	4.04407e+06	1.63028e+06	Peak Found	Peak Found	Peak Found	High	High	High
FALSE	High	Master Protein	68350	68350	0	21.257	25	4	6	4	1	246	26.2	8.54	16.46	4	0	9.89846e+07	47376191	4.12208e+07	28912.6		827606	High	Peak Found	High	Peak Found	Not Found	Peak Found
FALSE	High	Master Protein	64530	64530	0	16.082	10	6	10	6	1	748	82.6	5.47	25.12	6	0	2.93579e+07	1.59026e+06	2.62801e+06	586239	1.23897e+06	435037	High	Peak Found	Medium	High	High	Peak Found
FALSE	High	Master Protein	63620	63620	0	131.435	44	18	97	18	1	484	51	6.52	285.73	18	0	2.11073e+08	3.78856e+08	1.52465e+08	6.48655e+06	4.37182e+07	3.00111e+07	High	High	High	High	High	High
FALSE	High	Master Protein	62808	62808	0	39.534	27	9	20	8	1	481	50.9	8.19	45.99	9	0	2.23572e+07	8.80093e+06	5.44443e+06	5.60258e+06	6.82559e+06	2.33346e+06	High	High	Peak Found	High	High	High
FALSE	High	Master Protein	62413	62413	0	8.906	9	2	8	2	1	175	19.2	8.15	7.24	2	0	1.42384e+06	831711	595867	12422.2	35250.2		High	High	High	Peak Found	Peak Found	Not Found
FALSE	High	Master Protein	62106	62106	0	39.826	34	13	37	11	1	480	52.8	7.08	66.02	13	0	3.90207e+07	3.16029e+07	2.90643e+07	8.45768e+06	1.84503e+07	1.07687e+07	High	High	High	High	High	High
FALSE	High	Master Protein	56284	56284	0	10.359	7	3	5	3	1	460	50.3	5.62	9.22	3	0	1.53351e+07	867814	711269	585432	856196	107111	Peak Found	Peak Found	Peak Found	High	High	Medium
FALSE	High	Master Protein	55281	55281	0	12.925	8	4	9	4	1	425	46	6.42	12.83	4	0	1.74247e+07	1.14503e+07	6763111	647409	1.13482e+06	148246	High	Peak Found	Peak Found	Peak Found	High	High
FALSE	High	Master Protein	54628	54628	0	7.555	14	2	2	2	1	237	26.1	6.8	6.31	2	0							Not Found	Not Found	Not Found	Not Found	Not Found	High
FALSE	High	Master Protein	49436	49436	0	241.905	30	42	180	42	1	1048	108.6	4.25	478.12	42	0	1.02369e+09	2.09645e+09	1.56165e+09	4.16107e+06	1.1854e+07	9.64798e+06	High	High	High	High	High	High
FALSE	High	Master Protein	40826	40826	0	22.087	16	6	7	6	1	436	48.7	6.96	14.86	6	0	1.66869e+07	2.51673e+07	2.12857e+07	320022	1.10228e+06	397467	High	High	High	Peak Found	High	High
FALSE	High	Master Protein	39502	39502	0	16.715	15	4	6	4	1	351	39.4	8.21	18.03	4	0	96832916	1.1575e+07	2.97002e+06	106000	420521	182593	Peak Found	High	Peak Found	Peak Found	High	High
FALSE	High	Master Protein	38880	38880	0	185.97	88	31	135	29	1	387	40.9	6.44	357.05	31	3	2.15329e+09	8.92104e+08	7.84575e+08	7.80302e+07	1.59835e+08	6.20648e+07	High	High	High	High	High	High
FALSE	High	Master Protein	36734	36734	0	82.994	68	18	36	17	1	225	23.5	7.21	55.39	18	1	3.69612e+07	1.17323e+07	1.23948e+07	1.17597e+07	3.67761e+07	1.15793e+07	High	Medium	Peak Found	High	High	High
FALSE	High	Master Protein	25755	25755	0	15.893	20	3	12	3	1	202	21.3	4.34	33.88	3	0	208271793	1.42233e+08	1.04789e+08	2.84681e+06	4.81204e+06	3.39954e+06	High	High	Medium	High	High	High
FALSE	High	Master Protein	21459	21459	0	81.638	29	16	54	16	1	628	70.8	5.16	105.4	16	0	1.91736e+08	1.83918e+08	3.44265e+08	7.6946e+06	1.45216e+07	5.46507e+06	High	High	High	High	High	High
FALSE	High	Master Protein	16160	16160	0	8.785	7	2	2	2	1	454	49.1	4.86	4.32	2	0				183434			Peak Found	Peak Found	Peak Found	High	Peak Found	Not Found
FALSE	High	Master Protein	15405	15405	0	342.426	43	53	285	53	1	1130	119.1	5	737.56	53	0	1.61996e+09	6.58851e+08	1.53393e+09	3.00534e+08	6.98892e+08	2.55937e+08	High	High	High	High	High	High
FALSE	High	Master Protein	14985	14985	0	23.321	29	3	7	3	1	178	18.8	9.58	29.2	3	0	2.61283e+06	2.22416e+06	1.01507e+06	1.13665e+06	3.14789e+06	998016	Peak Found	Peak Found	Peak Found	High	High	High
FALSE	High	Master Protein	13640	13640	0	155.149	37	25	108	25	1	655	70.1	6.62	268.78	25	0	3.2199e+08	2.0433e+08	4.9212e+08	2.41954e+07	4.75251e+07	1.73451e+07	High	High	High	High	High	High
FALSE	High	Master Protein	12342	12342	0	163.465	57	23	113	23	1	389	42.2	7.06	296.15	23	0	1.4983e+09	1.78921e+09	1.13697e+09	1.79231e+07	7.66575e+07	3.56367e+07	High	High	High	High	High	High
FALSE	High	Master Protein	10841	10841	0	117.42	52	17	67	17	1	290	31.7	7.85	167.91	17	0	3.71395e+08	2.66203e+08	2.59178e+08	4.19249e+07	9.19943e+07	6.16714e+07	High	High	High	High	High	High
FALSE	High	Master Protein	10220	10220	0	67.666	57	13	29	11	1	237	25.8	8.44	64.65	13	2	9.91236e+08	2.47322e+08	2.69381e+08	1.28136e+07	2.10427e+07	2.83985e+06	High	High	High	High	High	Low
FALSE	High	Master Protein	9889	9889	0	82.786	37	10	52	10	1	396	41.5	6.86	149.09	10	0	1.80264e+08	9.84902e+07	1.18786e+08	5.9163e+06	2.07418e+07	5.88243e+06	High	High	High	High	High	High
FALSE	High	Master Protein	7929	7929	0	54.494	45	10	22	10	1	321	36.3	5.71	59.8	10	0	3.35628e+08	1.74467e+07	9.22374e+06	1.31728e+06	2.99365e+06	4.25829e+06	High	High	High	High	High	High
FALSE	High	Master Protein	3204	3204	0	36.95	16	8	22	8	1	708	79.3	5.2	52.2	8	0	3.17442e+07	1.46471e+06	4.04947e+06	1.30657e+06	4.01261e+06	1.22164e+06	High	Medium	High	High	High	High
FALSE	High	Master Protein	2240	2240	0	5.598	3	2	2	2	1	854	96.9	5.2	5.43	2	0	6.77309e+06			299255	100004	98427.9	Peak Found	Not Found	Not Found	Peak Found	Peak Found	High
FALSE	High	Master Protein	153	153	0	17.581	27	4	8	4	1	191	19.8	7.53	24.36	4	0	4.41533e+07	8548277	6.65384e+06	4.99014e+06	8.90647e+06	4.03117e+06	High	Peak Found	Peak Found	High	High	High
FALSE	High	Master Protein	71	71	0	25.584	74	5	18	5	1	109	11.4	7.72	52.24	5	0	1.14606e+08	2.18866e+07	9.21592e+06	36120.2	122587		High	High	High	High	High	High

## Sheet: Podans mat+v1,0 CAZymes
Podan1 protein ID	(putative) CAZy_module	Secreted? (1=yes)
334707	AA1_2
346373	AA1_2
387902	AA1_2 - AA1_3
99820	AA1_3	1
117762	AA1_3	1
136715	AA1_3	1
430065	AA1_3	1
37271	AA1_3
129535	AA1_3
141519	AA1_3					Auxiliary activities	Number of proteins						Glycoside hydrolases	Number of proteins
177753	AA1_3					CAZy family	Genome	Secretome					CAZy family	Genome	Secretome	Putative substrate
383307	AA1_3					AA1	16	4					GH1	1	0
398566	AA1_3					AA2	4	1					GH2	8	4
423745	AA1_3					AA3	30	12					GH3	11	5
435080	AA1_3					AA4	7	0					GH5	12	8
444769	AA1_3					AA5	2	1					GH6	4	4
85290	AA2	1				AA6	1	0					GH7	6	4
14950	AA2					AA7	32	15					GH10	8	6
284122	AA2					AA8	9	7					GH11	6	6
120117	AA2					AA9	33	17					GH12	2	1
104250	AA3	1				AA11	6	0					GH13	9	2	starch
175579	AA3	1				AA12	4	2					GH15	3	2	starch
323341	AA3	1				AA13	1	0	starch				GH16	13	4	fungal cell wall
373592	AA3	1				AA16	1	1					GH17	4	3	fungal cell wall
401428	AA3	1											GH18	20	6	fungal cell wall
79751	AA3					Total	146	60	Coverage (%)				GH20	1	1	fungal cell wall
312299	AA3					Plant cell wall active	145	60	41.3793				GH24	1	0	fungal cell wall
321758	AA3												GH26	1	1
333217	AA3												GH27	2	2
369549	AA3					Carbohydrate esterases	Number of proteins						GH30	3	3
425583	AA3					CAZy family	Genome	Secretome	Putative substrate				GH31	6	2	starch
435071	AA3					CE1	15	13					GH35	1	0
366109	AA3_2	1				CE2	1	1					GH37	2	1
387441	AA3_2	1				CE3	12	5					GH38	1	0
393964	AA3_2	1				CE4	7	3	fungal cell wall				GH43	13	6
420563	AA3_2	1				CE5	7	4					GH45	3	1
429200	AA3_2	1				CE8	1	1					GH47	9	1
430231	AA3_2	1				CE9	1	0	fungal cell wall				GH51	1	1
38242	AA3_2					CE12	2	1					GH53	1	1
81526	AA3_2					CE14	2	0	fungal cell wall				GH55	7	3	fungal cell wall
99595	AA3_2					CE15	3	2					GH62	2	2
117717	AA3_2					CE16	2	2					GH63	1	0	starch
221283	AA3_2												GH64	1	0	fungal cell wall
409992	AA3_2					Total	53	32	Coverage (%)				GH67	1	1
411626	AA3_2					Plant cell wall active	43	29	67.4419				GH71	3	0	fungal cell wall
415973	AA3_2												GH72	6	3	fungal cell wall
420401	AA3_2												GH74	1	1
381410	AA3_3	1				Polysaccharide lyases	Number of proteins						GH75	1	0	fungal cell wall
439298	AA3_3					CAZy family	Genome	Secretome					GH76	10	1
385017	AA3_4					PL1	4	3					GH78	1	0
2614	AA4					PL3	2	2					GH79	3	2
111999	AA4					PL4	1	0					GH81	1	0	fungal cell wall
285363	AA4					PL35	1	0					GH92	2	0
298096	AA4												GH93	3	1
301490	AA4					Total	8	5	Coverage (%)				GH94	1	0	phosphorylase
360065	AA4					Plant cell wall active	8	5	62.5				GH109	5	0	fungal cell wall
379618	AA4												GH114	1	0	fungal cell wall
15405	AA5_1	1				Carbohydrate binding modules	Number of proteins						GH115	3	1
390031	AA5_2					CAZy family	Genome	Secretome	Putative substrate				GH125	4	1
283310	AA6					CBM1	2	1	cellulose				GH128	3	2	fungal cell wall
73303	AA7	1				CBM13	2	1	hemicellulose				GH131	4	3
81887	AA7	1				CBM18	8	1	chitin				GH132	2	1	fungal cell wall
103035	AA7	1				CBM21	1	0	starch				GH135	1	0	fungal cell wall
167709	AA7	1				CBM22	1	1	xylan				GH145	1	0
319492	AA7	1				CBM48	2	0	starch				GH152	1	0	fungal cell wall
321506	AA7	1				CBM50	11	2	chitin				GH154	1	0
342834	AA7	1				CBM52	2	0	glucan
377008	AA7	1				CBM61	1	0	galactan				Total	222	97	Coverage (%)
391052	AA7	1											Plant cell wall active	131	68	51.9084
401335	AA7	1				Total	30	6	Coverage (%)
402335	AA7	1				Plant cell wall active	6	3	50
437004	AA7	1
439950	AA7	1					Number of proteins
446722	AA7	1					Genome	Secretome	Coverage (%)
379025	AA7	1				Grant total plant cell wall active	333	165	49.5495
383625	AA7
32935	AA7
97530	AA7
113295	AA7
166306	AA7
290959	AA7
305104	AA7
312118	AA7
353294	AA7
358500	AA7
382090	AA7
390011	AA7
392167	AA7
394183	AA7
396277	AA7
429966	AA7
444560	AA7
341622	AA8-AA3_1	1
390305	AA8-AA3_1	1
415422	AA8-AA3_1	1
180434	AA8-AA3_1	1
219132	AA8-AA3_1	1
404239	AA8-AA3_1
334415	AA8-AA3_1	1
415884	AA8_dist-AA3_1	1
324543	AA8_dist-AA3_1
68350	AA9	1
119534	AA9	1
295082	AA9	1
310337	AA9	1
334383	AA9	1
368082	AA9	1
382099	AA9	1
387684	AA9	1
395086	AA9	1
403339	AA9	1
219136	AA9
314053	AA9
351625	AA9
366885	AA9
381404	AA9
383997	AA9
395463	AA9
401426	AA9
401910	AA9
403438	AA9
410825	AA9
422226	AA9
424853	AA9
442582	AA9
447523	AA9
115102	AA9 - CBM1	1
179198	AA9 - CBM1	1
287378	AA9 - CBM1	1
307960	AA9 - CBM1	1
405042	AA9 - CBM1	1
405107	AA9 - CBM1	1
407477	AA9 - CBM1	1
849	AA9 - CBM1
83721	AA11
145640	AA11
282768	AA11
289750	AA11
291779	AA11
437516	AA11
203702	AA12	1
391895	AA12	1
399241	AA12
404522	AA12
402470	AA13 - CBM20
376862	AA16	1
295891	CE1	1
312035	CE1	1
312581	CE1	1
349963	CE1	1
366867	CE1	1
386248	CE1	1
401368	CE1	1
402111	CE1	1
402624	CE1	1
445442	CE1
350467	CE1
284003	CE1 - CBM1	1
312193	CE1 - CBM1	1
312274	CE1 - CBM1	1
442808	CE1 - CBM1	1
40826	CE2	1
281974	CE3	1
399802	CE3	1
402096	CE3	1
439589	CE3	1
98774	CE3
315935	CE3
335529	CE3
379604	CE3
381345	CE3
413335	CE3
413556	CE3
389744	CE3 - CBM1	1
381572	CE4	1
45594	CE4
102692	CE4
199062	CE4
349010	CE4
9889	CE4 - CBM18	1
181918	CE4 - CBM18	1
36734	CE5	1
298614	CE5	1
405254	CE5	1
359975	CE5
370908	CE5
414254	CE5
110452	CE5 - CBM1	1
438137	CE8	1
212197	CE9
381424	CE12	1
374574	CE12
177651	CE14
376528	CE14
118359	CE15	1
332	CE15
62808	CE15 - CBM1	1
284641	CE16	1
426870	CE16 - CBM1	1
376193	GH1
2240	GH2	1
162672	GH2	1
314381	GH2	1
419552	GH2	1
130066	GH2
10651	GH2
377821	GH2
387976	GH2
166682	GH3	1
285314	GH3	1
330692	GH3	1
374292	GH3	1
423994	GH3	1
344665	GH3
353274	GH3
370873	GH3
383914	GH3
408959	GH3
438827	GH3
197127	GH5_11	1
445314	GH5_12
332232	GH5_16	1
290789	GH5_16
412829	GH5_22	1
284133	GH5_24
382814	GH5_5	1
422218	GH5_5	1
132963	GH5_7	1
142884	GH5_7	1
449396	GH5_9
12342	GH5_5 - CBM1	1
96904	GH6	1
301916	GH6	1
222738	GH6 - CBM1	1
63620	GH6 - CBM1	1
16160	GH7	1
303786	GH7	1
368104	GH7	1
332332	GH7
414769	GH7
166492	GH7 - CBM1	1
176471	GH10	1
288451	GH10	1
291287	GH10	1
388128	GH10	1
341681	GH10
421647	GH10
333275	GH10 - CBM1	1
383689	GH10 - CBM1	1
144336	GH11	1
292739	GH11	1
405228	GH11	1
415840	GH11	1
428889	GH11	1
444255	GH11 - CBM1	1
303338	GH12	1
178231	GH12
97765	GH13_1	1
332030	GH13_22
400304	GH13_22
13062	GH13_25
380867	GH13_40
145182	GH13_5
383119	GH13_5
406489	GH13_1 - CBM20	1
401628	GH13_8 - CBM48
26394	GH15
351151	GH15 - CBM20	1
372953	GH15 - CBM20	1
200359	GH16	1
370778	GH16	1
387669	GH16	1
408017	GH16	1
189894	GH16
289076	GH16
302755	GH16
357096	GH16
370866	GH16
380332	GH16
396003	GH16
409106	GH16
446650	GH16
199388	GH17	1
345361	GH17	1
351250	GH17	1
27342	GH17
49436	GH18	1
163368	GH18	1
84821	GH18
290578	GH18
291772	GH18
331879	GH18
380299	GH18
381797	GH18
383270	GH18
416353	GH18
427070	GH18
429030	GH18 - CBM1
420161	GH18 - CBM18	1
437711	GH18 - CBM18	1
423935	GH18 - CBM18
292800	GH18 - CBM50 - CBM18	1
402216	GH18 - CBM50 - CBM18	1
385051	GH18 - CBM50 - CBM18
422563	GH18 - CBM50 - CBM18
432137	GH18 - CBM50 - CBM18
21459	GH20	1
120651	GH24
98809	GH26 - CBM35	1
429141	GH27	1
445103	GH27	1
424583	GH30_5	1
392327	GH30_7	1
403564	GH30_7	1
392094	GH31	1
407856	GH31	1
330636	GH31
373237	GH31
385474	GH31
405858	GH31
418530	GH35
3204	GH37	1
87387	GH37
389302	GH38
359787	GH43_1
166689	GH43_11
208737	GH43_14
438134	GH43_21	1
119785	GH43_21
321983	GH43_26	1
386224	GH43_30
416107	GH43_30
421359	GH43_30
401386	GH43_36	1
174947	GH43_24 - CBM35	1
300046	GH43_26 - CBM42	1
425932	GH43_29 - CBM6	1
356820	GH45	1
336580	GH45
343364	GH45 - CBM1
438214	GH47	1
6984	GH47
15058	GH47
25935	GH47
293294	GH47
329920	GH47
353390	GH47
369670	GH47
381660	GH47
109488	GH51	1
39502	GH53	1
177729	GH55	1
376980	GH55	1
415265	GH55	1
282083	GH55
419386	GH55
430004	GH55
443087	GH55
434801	GH62	1
426887	GH62 - CBM1	1
362755	GH63
82716	GH64 - GH64
426911	GH67	1
216948	GH71
284709	GH71
316315	GH71 - CBM24
139558	GH72	1
145921	GH72	1
98620	GH72
309355	GH72
412584	GH72
399604	GH72 - CBM43	1
210398	GH74 - CBM1	1
379547	GH75
56284	GH76	1
2493	GH76
59613	GH76
86680	GH76
291064	GH76
370154	GH76
382587	GH76
403102	GH76
407214	GH76
423521	GH76
443203	GH78
103254	GH79	1
328970	GH79	1
416302	GH79
438179	GH81
336686	GH92
353323	GH92
423998	GH93	1
423545	GH93
439855	GH93
101665	GH94
75682	GH109
83374	GH109
98838	GH109
153137	GH109
352867	GH109
303219	GH114
310021	GH115
439616	GH115
291671	GH115	1
303000	GH125	1
131904	GH125
322689	GH125
380322	GH125
166712	GH128	1
381608	GH128	1
350967	GH128
380272	GH131	1
435772	GH131	1
432428	GH131
296993	GH131 - CBM1	1
282557	GH132	1
131461	GH132
439346	GH135
379516	GH145
380768	GH152
78814	GH154
427341	PL1
365189	PL1_10	1
331841	PL1_7	1
429753	PL1_7	1
367908	PL3_2	1
439519	PL3_2	1
216890	PL4_1
419544	PL35
299402	CBM1	1
347710	CBM1
295188	CBM13	1
369950	CBM13
137232	CBM18	1
349024	CBM18
349203	CBM18
291626	CBM18
381358	CBM18
446687	CBM18
383233	CBM18
427063	CBM18
300863	CBM21
339042	CBM22	1
93340	CBM48
388018	CBM48
295736	CBM50
292238	CBM50
351308	CBM50
354125	CBM50
373659	CBM50
392044	CBM50
416829	CBM50
353720	CBM50
449065	CBM50	1
383014	CBM50
347913	CBM50	1
292246	CBM52
352614	CBM52
354163	CBM61
346713	EXPN	1
64763	EXPN
198939	EXPN
290323	EXPN
367610	EXPN
412272	EXPN
412763	GT1
112056	GT1
137410	GT1
284008	GT1
340082	GT1
383987	GT1
430335	GT1
84889	GT15
137631	GT15
200291	GT15
337418	GT15
438161	GT15
417747	GT17
303955	GT2
404975	GT2
407958	GT2
2711	GT2
27394	GT2
142013	GT2
161079	GT2
161106	GT2
164701	GT2
178215	GT2
285282	GT2
286807	GT2
289932	GT2
290233	GT2
315111	GT2
338926	GT2
100534	GT20
284627	GT20
410288	GT20
81452	GT21
157596	GT21
330420	GT21
320481	GT22
369879	GT22
417113	GT22
436889	GT22
333101	GT24
415540	GT25
218282	GT28
90541	GT3
100253	GT31
290596	GT31
330221	GT31
347038	GT31
360280	GT31
331594	GT31
367056	GT31
427374	GT31
80523	GT32
210425	GT32
301053	GT32
316080	GT32
345243	GT32
386503	GT32
139203	GT33
27218	GT34
149288	GT34
60443	GT35
52695	GT39
307051	GT39
385718	GT39
144863	GT4
290382	GT4
323389	GT4
401547	GT4
430673	GT4
437650	GT4
70729	GT41
113898	GT48
105459	GT50
376732	GT55
21938	GT57
183196	GT57
411895	GT58
420321	GT59
20326	GT62
94909	GT62
335523	GT62
284642	GT66
133671	GT69
342338	GT69
388119	GT69
449274	GT76
352822	GT77
79461	GT8
362682	GT8
397230	GT8
409217	GT8
4527	GT90
218164	GT90
273126	GT90
396070	GT90
		201

## Sheet: Relative abundance all
1	2	3	4	5	6	7	8	9	10	11	12	13	14	15	16	17	18	19	20	21	22	23	24	25	26	27	28	29	30	31	32	33	34	35	36	37	38	39	40	41	42	43	44
	Accession	Description	Exp. q-value: Combined	Sum PEP Score	Coverage [%]	# Peptides	# PSMs	# Unique Peptides	# Protein Groups	# AAs	MW [kDa]	calc. pI	Score Sequest HT: Sequest HT	# Peptides (by Search Engine): Sequest HT	# Razor Peptides	IP: G3-1	IP: G3-2	IP: G3-3		IP: GL3-1	IP: GL3-2	IP: GL3-3		% TP: G3-1	% TP: G3-2	% TP: G3-3	average	stdev	rsd (%)	% TP: GL3-1	% TP: GL3-2	% TP: GL3-3	average	stdev	rsd	Found in: W3-1	Found in: W3-2	Found in: W3-3	Found in: WL3-1	Found in: WL3-2	Found in: WL3-3	IPRDescriptions	Protein domain description	nn_cutpos	neuro_net_vote	hmm_cutpos	hmm_signalpep_probability
71	71	71	0	25.584	74	5	18	5	1	109	11.4	7.72	52.24	5	0	12.5585	3.39282	1.84336	5.93157	0.336585	0.12843		0.232507	0.0426188	0.0154118	0.00658562	0.0215387	0.0187817	87.1996	0.000682231	0.00106768	0	0.000583302	0.000540669	92.6911	High	High	High	High	High	High		hypothetical protein
153	153	153	0	17.581	27	4	8	4	1	191	19.8	7.53	24.36	4	0	4.83832	1.32514	1.33893	2.50079	4.649	9.32966	6.16753	6.7154	0.0164194	0.00601939	0.00475478	0.00906451	0.0064008	70.6139	0.0942527	0.0775711	0.064477	0.0787669	0.0149238	18.9468	High	Peak Found	Peak Found	High	High	High		hypothetical protein
2240	2240	2240	0	5.598	3	2	2	2	1	854	96.9	5.2	5.43	2	0					0.278797	0.147485	0.155997	0.194093	0	0	0				0.00565227	0.000870988	0.00157432	0.00269919	0.00258151	95.64	Peak Found	Not Found	Not Found	Peak Found	Peak Found	High	Glycosyl hydrolases family 2|Glycosyl hydrolases family 2, TIM barrel domain|Glycosyl hydrolases family 2, sugar binding domain|\N	Glycosyl hydrolases family 2|Glycosyl hydrolases family 2, TIM barrel domain|Glycosyl hydrolases family 2, sugar binding domain|\N
3204	3204	3204	0	36.95	16	8	22	8	1	708	79.3	5.2	52.2	8	0	3.47852	0.227563	0.899739	1.53528	1.21726	4.22974	1.86959	2.43886	0.0118048	0.0010314	0.00289372	0.00524329	0.00575819	109.82	0.0246783	0.0349479	0.0195396	0.0263886	0.00784523	29.7296	High	Medium	High	High	High	High	Trehalase|Glycosyl hydrolase family 37 signature|Trehalase signature 2.|\N	Trehalase|Glycosyl hydrolase family 37 signature|Trehalase signature 2.|\N	25	5	25	0.993
7929	7929	7929	0	54.494	45	10	22	10	1	321	36.3	5.71	59.8	10	0	36.7787	2.74553	1.84492	13.7897	1.22723	3.13568	6.51522	3.62604	0.124811	0.0122853	0.00659121	0.0478957	0.066671	139.2	0.0248806	0.0260733	0.0681097	0.0396879	0.0246213	62.0373	High	High	High	High	High	High	Aldo/keto reductase family|\N|Aldo-keto reductase signature|Aldo/keto reductase family signature 2.|Aldo/keto reductase family signature 1.	Aldo/keto reductase family|\N|Aldo-keto reductase signature|Aldo/keto reductase family signature 2.|Aldo/keto reductase family signature 1.
9889	9889	9889	0	82.786	37	10	52	10	1	396	41.5	6.86	149.09	10	0	19.7533	15.2678	23.7595	19.5935	5.51183	21.7258	8.9999	12.0792	0.0670349	0.0693533	0.0848837	0.0737573	0.00970524	13.1583	0.111746	0.180651	0.0940873	0.128828	0.0457402	35.5048	High	High	High	High	High	High	Chitin recognition protein|Polysaccharide deacetylase|Chitin-binding type-1 domain profile.|NodB homology domain profile.|Chitin binding domain|\N	Chitin recognition protein|Polysaccharide deacetylase|Chitin-binding type-1 domain profile.|NodB homology domain profile.|Chitin binding domain|\N	18	4	22	0.998
10220	10220	10220	0	67.666	57	13	29	11	1	237	25.8	8.44	64.65	13	2	18.6194	38.3393	53.8813	36.9467	11.9376	22.413	4.34486	12.8985	0.368612	0.174155	0.192498	0.245088	0.107367	43.8076	0.24202	0.183272	0.0454223	0.156905	0.100916	64.3169	High	High	High	High	High	Low	Cyclophilin type peptidyl-prolyl cis-trans isomerase/CLD|Cyclophilin peptidyl-prolyl cis-trans isomerase signature|Cyclophilin-type peptidyl-prolyl cis-trans isomerase signature.|Cyclophilin-type peptidyl-prolyl cis-trans isomerase domain profile.|\N	Cyclophilin type peptidyl-prolyl cis-trans isomerase/CLD|Cyclophilin peptidyl-prolyl cis-trans isomerase signature|Cyclophilin-type peptidyl-prolyl cis-trans isomerase signature.|Cyclophilin-type peptidyl-prolyl cis-trans isomerase domain profile.|\N
10841	10841	10841	0	117.42	52	17	67	17	1	290	31.7	7.85	167.91	17	0	4.69739	41.2662	51.8451	32.6029	39.5879	96.3587	94.3548	76.7671	0.138111	0.18745	0.185207	0.170256	0.0278609	16.3641	0.791869	0.801227	0.98641	0.859835	0.109717	12.7602	High	High	High	High	High	High	Peptidase A4 family|Scytalidopepsin B aspartic protease (A4) signature|\N	Peptidase A4 family|Scytalidopepsin B aspartic protease (A4) signature|\N	24	5	24	0.995
12342	12342	12342	0	163.465	57	23	113	23	1	389	42.2	7.06	296.15	23	0	164.184	277.359	227.415	222.986	16.6978	8.29425	54.5227	26.5049	0.557177	1.25989	0.812468	0.876513	0.35571	40.5824	0.338528	0.66765	0.569995	0.525391	0.169034	32.1729	High	High	High	High	High	High	Cellulase (glycosyl hydrolase family 5)|Fungal cellulose binding domain|CBM1 (carbohydrate binding type-1) domain signature.|CBM1 (carbohydrate binding type-1) domain profile.|Fungal-type cellulose-binding domain|\N	Cellulase (glycosyl hydrolase family 5)|Fungal cellulose binding domain|CBM1 (carbohydrate binding type-1) domain signature.|CBM1 (carbohydrate binding type-1) domain profile.|Fungal-type cellulose-binding domain|\N	20	4	26	0.999
13640	13640	13640	0	155.149	37	25	108	25	1	655	70.1	6.62	268.78	25	0	35.2837	31.6749	98.4332	55.1306	22.5413	49.7798	26.5373	32.9528	0.119739	0.143882	0.351665	0.205095	0.127506	62.169	0.456998	0.413921	0.277428	0.382782	0.0937476	24.4911	High	High	High	High	High	High	Amidase|\N	Amidase|\N
14985	14985	14985	0	23.321	29	3	7	3	1	178	18.8	9.58	29.2	3	0					1.58948	3.29724	1.52693	2.13788	0	0	0				0.0214689	0.0274167	0.0159629	0.0216161	0.0057283	26.5001	Peak Found	Peak Found	Peak Found	High	High	High		hypothetical protein
15405	15405	15405	0	342.426	43	53	285	53	1	1130	119.1	5	737.56	53	0	177.514	12.1338	36.8137	75.4873	279.989	732.485	391.573	468.015	0.602415	0.463939	1.09613	0.720828	0.332314	46.1017	5.67643	6.08701	4.09361	5.28568	1.05258	19.9138	High	High	High	High	High	High	WSC domain|Glyoxal oxidase N-terminus|Domain of unknown function (DUF1929)|WSC domain profile.|present in yeast cell wall integrity and stress response component proteins|\N	WSC domain|Glyoxal oxidase N-terminus|Domain of unknown function (DUF1929)|WSC domain profile.|present in yeast cell wall integrity and stress response component proteins|\N	25	5	25	0.999
16160	16160	16160	0	8.785	7	2	2	2	1	454	49.1	4.86	4.32	2	0					0.178939			0.178939	0	0	0				0.00346467	0	0	0.00115489	0.00200033	173.205	Peak Found	Peak Found	Peak Found	High	Peak Found	Not Found	Glycosyl hydrolase family 7|Glycosyl hydrolase family 7 signature|\N	Glycosyl hydrolase family 7|Glycosyl hydrolase family 7 signature|\N	17	5	17	0.993
21459	21459	21459	0	81.638	29	16	54	16	1	628	70.8	5.16	105.4	16	0	21.14	28.5157	68.8593	39.505	7.16857	15.2152	8.36135	10.2484	0.0713012	0.129508	0.246009	0.148939	0.0889598	59.7289	0.145334	0.126476	0.0874117	0.119741	0.0295428	24.6723	High	High	High	High	High	High	Glycosyl hydrolase family 20, catalytic domain|beta-acetyl hexosaminidase like|\N|Glycosyl hydrolase family 20 signature	Glycosyl hydrolase family 20, catalytic domain|beta-acetyl hexosaminidase like|\N|Glycosyl hydrolase family 20 signature	26	5	26	0.997
25755	25755	25755	0	15.893	20	3	12	3	1	202	21.3	4.34	33.88	3	0	22.8224	22.4862	2.95975	16.0894	2.65219	5.43314	5.21161	4.43231	0.0774504	0.100155	0.0748813	0.0841622	0.0139096	16.5272	0.05377	0.0419106	0.0543743	0.0500183	0.00702798	14.0508	High	High	Medium	High	High	High	Ser-Thr-rich glycosyl-phosphatidyl-inositol-anchored membrane family	Ser-Thr-rich glycosyl-phosphatidyl-inositol-anchored membrane family	18	5	18	0.999
36734	36734	36734	0	82.994	68	18	36	17	1	225	23.5	7.21	55.39	18	1	4.52568	1.81872	2.47919	2.9412	1.95571	38.528	17.7158	19.3998	0.0137448	0.00826147	0.00885723	0.0102878	0.00300862	29.2444	0.222114	0.320302	0.185206	0.242541	0.069826	28.7894	High	Medium	Peak Found	High	High	High	Cutinase|Cutinase signature|Cutinase, serine active site.|Cutinase, aspartate and histidine active sites.|\N	Cutinase|Cutinase signature|Cutinase, serine active site.|Cutinase, aspartate and histidine active sites.|\N	17	5	17	1
38880	38880	38880	0	185.97	88	31	135	29	1	387	40.9	6.44	357.05	31	3	235.957	138.292	156.93	177.06	72.6957	167.418	94.9568	111.69	0.800748	0.628188	0.560651	0.663195	0.123817	18.6698	1.47382	1.39208	0.992703	1.2862	0.257442	20.0157	High	High	High	High	High	High	Lactonase, 7-bladed beta-propeller|\N	Lactonase, 7-bladed beta-propeller|\N	17	5	17	0.999
39502	39502	39502	0	16.715	15	4	6	4	1	351	39.4	8.21	18.03	4	0	1.61936	1.79433	0.594586	1.33609	0.987532	0.444792	0.27936	0.570561	0.0360094	0.00815066	0.00212235	0.0154275	0.0180775	117.178	0.0020021	0.00366253	0.0029205	0.00286171	0.000831775	29.0656	Peak Found	High	Peak Found	Peak Found	High	High	Glycosyl hydrolase family 53|\N	Glycosyl hydrolase family 53|\N	20	5	20	1
40826	40826	40826	0	22.087	16	6	7	6	1	436	48.7	6.96	14.86	6	0	1.82854	3.91387	4.25753	3.33331	0.298144	1.15457	0.681854	0.711524	0.00620537	0.0177219	0.0152106	0.0130459	0.00605573	46.4185	0.00604451	0.00960034	0.00635732	0.00733406	0.00196888	26.8457	High	High	High	Peak Found	High	High	GDSL-like Lipase/Acylhydrolase|\N	GDSL-like Lipase/Acylhydrolase|\N	21	5	21	0.998
49436	49436	49436	0	241.905	30	42	180	42	1	1048	108.6	4.25	478.12	42	0	112.175	324.988	312.359	249.841	3.8766	12.4164	14.7614	10.3515	0.38068	1.47625	1.11594	0.990956	0.558374	56.3471	0.0785934	0.103243	0.154316	0.112051	0.0386219	34.4682	High	High	High	High	High	High	Glycosyl hydrolases family 18|LysM domain|Chitinases family 18 active site.|Lysin motif|\N	Glycosyl hydrolases family 18|LysM domain|Chitinases family 18 active site.|Lysin motif|\N	19	5	19	1
54628	54628	54628	0	7.555	14	2	2	2	1	237	26.1	6.8	6.31	2	0									0	0	0				0	0	0				Not Found	Not Found	Not Found	Not Found	Not Found	High	Glutathione S-transferase, N-terminal domain|Soluble glutathione S-transferase N-terminal domain profile.|Soluble glutathione S-transferase C-terminal domain profile.|\N	Glutathione S-transferase, N-terminal domain|Soluble glutathione S-transferase N-terminal domain profile.|Soluble glutathione S-transferase C-terminal domain profile.|\N
55281	55281	55281	0	12.925	8	4	9	4	1	425	46	6.42	12.83	4	0	1.99393	1.77512	1.35275	1.70726	0.631493	1.18866	0.226815	0.682322	0.00647974	0.00806292	0.00483286	0.00645851	0.00161513	25.0078	0.0122281	0.00988374	0.00237113	0.008161	0.00514937	63.0972	High	Peak Found	Peak Found	Peak Found	High	High	SMP-30/Gluconolaconase/LRE-like region|\N	SMP-30/Gluconolaconase/LRE-like region|\N	23	5	23	0.961
56284	56284	56284	0	10.359	7	3	5	3	1	460	50.3	5.62	9.22	3	0					0.545495	0.896815	0.163876	0.535396	0	0	0				0.0110575	0.00745706	0.00171321	0.0067426	0.00471295	69.8982	Peak Found	Peak Found	Peak Found	High	High	Medium	Glycosyl hydrolase family 76|\N	Glycosyl hydrolase family 76|\N
62106	62106	62106	0	39.826	34	13	37	11	1	480	52.8	7.08	66.02	13	0	4.27589	4.89924	5.81349	4.99621	7.87948	19.3256	16.4758	14.5603	0.0145107	0.0222536	0.0207691	0.0191778	0.00410944	21.4281	0.159747	0.160693	0.172242	0.164227	0.00695695	4.23617	High	High	High	High	High	High	choice_anch_B: choice-of-anchor B domain	choice_anch_B: choice-of-anchor B domain	22	5	22	1
62413	62413	62413	0	8.906	9	2	8	2	1	175	19.2	8.15	7.24	2	0	0.156246	0.128933	0.119184	0.134788					0.000529487	0.000585661	0.000425801	0.00051365	8.10982e-05	15.7886	0	0	0				High	High	High	Peak Found	Peak Found	Not Found	Protein of unknown function (DUF3237)	Protein of unknown function (DUF3237)	23	5	19	1
62808	62808	62808	0	39.534	27	9	20	8	1	481	50.9	8.19	45.99	9	0	2.4499	1.36433	1.88988	1.90137	5.21957	7.14941	3.57118	5.31339	0.00831401	0.0061973	0.00389054	0.00613395	0.00221241	36.0683	0.10582	0.0594477	0.0373228	0.0675303	0.0349568	51.7646	High	High	Peak Found	High	High	High	Fungal cellulose binding domain|CBM1 (carbohydrate binding type-1) domain signature.|CBM1 (carbohydrate binding type-1) domain profile.|Fungal-type cellulose-binding domain|\N	Fungal cellulose binding domain|CBM1 (carbohydrate binding type-1) domain signature.|CBM1 (carbohydrate binding type-1) domain profile.|Fungal-type cellulose-binding domain|\N	22	5	22	1
63620	63620	63620	0	131.435	44	18	97	18	1	484	51	6.52	285.73	18	0	23.1293	58.7295	3.49576	28.4515	6.43153	45.7923	45.9158	32.7132	0.0784919	0.266776	0.10895	0.151406	0.101068	66.7527	0.122517	0.380765	0.480016	0.327766	0.184548	56.3049	High	High	High	High	High	High	Fungal cellulose binding domain|Glycosyl hydrolases family 6|\N|Glycosyl hydrolase family 6 signature|CBM1 (carbohydrate binding type-1) domain signature.|Glycosyl hydrolases family 6 signature 1.|Glycosyl hydrolases family 6 signature 2.|CBM1 (carbohydrate binding type-1) domain profile.|Fungal-type cellulose-binding domain	Fungal cellulose binding domain|Glycosyl hydrolases family 6|\N|Glycosyl hydrolase family 6 signature|CBM1 (carbohydrate binding type-1) domain signature.|Glycosyl hydrolases family 6 signature 1.|Glycosyl hydrolases family 6 signature 2.|CBM1 (carbohydrate binding type-1) domain profile.|Fungal-type cellulose-binding domain	18	5	18	1
64530	64530	64530	0	16.082	10	6	10	6	1	748	82.6	5.47	25.12	6	0	3.21734	0.246519	0.525656	1.32984	0.54617	1.29775	0.665589	0.836502	0.0109174	0.0011198	0.00187795	0.00463837	0.00545097	117.519	0.0110728	0.0107908	0.00695824	0.00960727	0.00229846	23.9241	High	Peak Found	Medium	High	High	Peak Found	Peptide N-acetyl-beta-D-glucosaminyl asparaginase amidase A	Peptide N-acetyl-beta-D-glucosaminyl asparaginase amidase A
68350	68350	68350	0	21.257	25	4	6	4	1	246	26.2	8.54	16.46	4	0	1.84672	7.34416	8.24492	5.81194					0.0368096	0.0333606	0.029456	0.0332087	0.00367912	11.0788	0	0	0				High	Peak Found	High	Peak Found	Not Found	Peak Found	Glycosyl hydrolase family 61	Glycosyl hydrolase family 61	20	5	18	0.998
73303	73303	73303	0	28.541	20	8	13	8	1	590	64.5	7.14	34	8	0					1.57113	4.23594	2.49426	2.76711	0	0	0				0.0318527	0.0352219	0.0260757	0.0310501	0.00462566	14.8974	Peak Found	Peak Found	Peak Found	High	High	High	FAD binding domain|Berberine and berberine like|PCMH-type FAD-binding domain profile.|\N	FAD binding domain|Berberine and berberine like|PCMH-type FAD-binding domain profile.|\N	18	5	18	1
76039	76039	76039	0.005	2.462	7	2	2	2	1	202	22.8	10.45	0	2	0					0.227515	0.134425	0.187156	0.183032	0	0	0				0.00461232	0.000834367	0.00195657	0.00246775	0.00194016	78.6205	Peak Found	Not Found	Peak Found	High	Peak Found	High	Ribosomal protein L13|Ribosomal protein L13 signature.|\N|L13_A_E: ribosomal protein L13	Ribosomal protein L13|Ribosomal protein L13 signature.|\N|L13_A_E: ribosomal protein L13
79861	79861	79861	0	31.595	41	9	18	7	1	208	22.6	8.25	26.7	9	0	1.21724	1.21727	14.1884	5.54096	0.134952	0.171624	0.294185	0.200254	0.0346733	0.0455233	0.0506885	0.0436284	0.00817403	18.7356	0.00273599	0.00142706	0.000307548	0.0014902	0.00121545	81.5629	High	High	High	Medium	Peak Found	Peak Found	Cyclophilin type peptidyl-prolyl cis-trans isomerase/CLD|Cyclophilin peptidyl-prolyl cis-trans isomerase signature|Cyclophilin-type peptidyl-prolyl cis-trans isomerase signature.|Cyclophilin-type peptidyl-prolyl cis-trans isomerase domain profile.|\N	Cyclophilin type peptidyl-prolyl cis-trans isomerase/CLD|Cyclophilin peptidyl-prolyl cis-trans isomerase signature|Cyclophilin-type peptidyl-prolyl cis-trans isomerase signature.|Cyclophilin-type peptidyl-prolyl cis-trans isomerase domain profile.|\N	29	5	29	0.991
81887	81887	81887	0	164.733	46	35	103	34	1	627	67.6	6.96	268.75	35	1	72.9218	86.1244	111.573	90.2063	35.3778	79.4218	39.6534	51.4844	0.247468	0.391217	0.398607	0.345764	0.0852069	24.6431	0.717243	0.660396	0.414543	0.597394	0.160884	26.931	High	High	High	High	High	High	FAD binding domain|Berberine and berberine like|PCMH-type FAD-binding domain profile.|\N	FAD binding domain|Berberine and berberine like|PCMH-type FAD-binding domain profile.|\N	20	5	20	1
82261	82261	82261	0	16.961	19	4	9	4	1	240	26.9	5.54	23.78	4	0					0.158576	0.453899	1.18187	0.598114	0	0	0				0.00321494	0.00377419	0.0123555	0.00644822	0.00512352	79.4563	Peak Found	Peak Found	Peak Found	High	High	High	O-methyltransferase|SAM-dependent O-methyltransferase class I-type profile.|\N	O-methyltransferase|SAM-dependent O-methyltransferase class I-type profile.|\N
82634	82634	82634	0	15.177	22	3	6	3	1	183	20	6.18	15.45	3	0					2.24687	5.34233	5.69885	4.42935	0	0	0				0.0446974	0.0444217	0.0586472	0.0492554	0.00813467	16.5153	Not Found	Peak Found	Peak Found	High	High	High	Prokaryotic phospholipase A2|\N	Prokaryotic phospholipase A2|\N	16	5	16	1
85290	85290	85290	0	80.636	21	12	52	12	1	1038	108.2	4.75	158.12	12	0	7.34592	3.89663	13.6157	8.2861	8.29817	25.4489	11.7425	15.1632	0.0249292	0.0173053	0.0486438	0.0302928	0.0163432	53.951	0.168086	0.208249	0.122759	0.166365	0.042771	25.7092	High	High	High	High	High	High	Peroxidase|WSC domain|Haem peroxidase superfamily signature|Plant heme peroxidase family profile.|WSC domain profile.|present in yeast cell wall integrity and stress response component proteins|\N	Peroxidase|WSC domain|Haem peroxidase superfamily signature|Plant heme peroxidase family profile.|WSC domain profile.|present in yeast cell wall integrity and stress response component proteins|\N	26	5	26	1
93207	93207	93207	0	14.839	25	4	10	4	1	258	27.2	6.89	31.15	4	0					0.699936	1.73465	0.477458	0.97068	0	0	0				0.0141904	0.0144236	0.00498711	0.0112004	0.0053821	48.0529	Peak Found	Not Found	Peak Found	High	High	High	Protein of unknown function (DUF3455)	Protein of unknown function (DUF3455)	18	5	18	1
95005	95005	95005	0	78.162	36	13	45	13	1	393	40.3	4.81	105.91	13	0	29.7479	7.65362	7.38594	14.9292	48.8136	15.5887	28.5692	30.9905	0.100953	0.0347663	0.0260832	0.0539342	0.0409503	75.9264	0.989636	0.877975	0.298668	0.722093	0.370923	51.3677	High	High	High	High	High	High	GPI-anchored cell wall organization protein|\N	GPI-anchored cell wall organization protein|\N
96224	96224	96224	0	15.822	23	5	10	5	1	293	31.3	5.77	23.31	5	0	9.16274	9.31248	12.5634	10.3462	1.99392	2.78473		2.38933	0.0310948	0.0408964	0.0448843	0.0389585	0.00709606	18.2144	0.0403528	0.0231198	0	0.0211575	0.0202478	95.7004	Peak Found	High	High	High	High	Not Found	Pregnancy-associated plasma protein-A|\N	Pregnancy-associated plasma protein-A|\N	19	5	19	1
96904	96904	96904	0	70.173	32	16	47	16	1	419	45.9	6.47	75.8	16	0	29.3314	3.46338	59.1282	30.641	14.8954	36.644	33.7581	28.4325	0.099433	0.136484	0.211152	0.149023	0.0569053	38.1855	0.301986	0.304367	0.344991	0.317115	0.0241711	7.62218	High	High	High	High	High	High	Glycosyl hydrolases family 6|\N|Glycosyl hydrolase family 6 signature|Glycosyl hydrolases family 6 signature 2.	Glycosyl hydrolases family 6|\N|Glycosyl hydrolase family 6 signature|Glycosyl hydrolases family 6 signature 2.
97195	97195	97195	0	19.659	21	4	16	4	1	238	25.4	7.58	53.77	4	0	45.3197	88.9252	76.5813	70.2754	8.51566	16.7632	16.6714	13.9834	0.153797	0.40394	0.273596	0.277111	0.125108	45.1473	0.172645	0.139363	0.16797	0.159993	0.0180182	11.2619	High	High	High	High	High	High	Subtilase family|Peptidase inhibitor I9|Subtilisin serine protease family (S8) signature|Serine proteases, subtilase family, aspartic acid active site.|Serine proteases, subtilase family, histidine active site.|\N	Subtilase family|Peptidase inhibitor I9|Subtilisin serine protease family (S8) signature|Serine proteases, subtilase family, aspartic acid active site.|Serine proteases, subtilase family, histidine active site.|\N	18	5	18	1
97730	97730	97730	0	31.844	49	6	10	6	1	183	19.9	8.59	31.67	6	0	26.7753	1.47383	14.45	14.233					0.090865	0.047577	0.0515923	0.0633448	0.0239176	37.7579	0	0	0				High	High	High	Peak Found	Peak Found	Not Found	Prokaryotic membrane lipoprotein lipid attachment site profile.	Prokaryotic membrane lipoprotein lipid attachment site profile.	24	5	24	1
97765	97765	97765	0	24.566	17	8	18	8	1	536	59.8	5.2	43.42	8	0	2.77565	3.22711	6.37529	4.12602	1.33644	1.88629	0.425148	1.21596	0.0094175	0.0146586	0.0227765	0.0156175	0.00673094	43.0986	0.0209559	0.0156845	0.0044446	0.013695	0.00843353	61.581	High	High	High	High	High	High	Alpha amylase, catalytic domain|Domain of unknown function (DUF1966)|\N|Alpha-amylase signature|Alpha-amylase domain	Alpha amylase, catalytic domain|Domain of unknown function (DUF1966)|\N|Alpha-amylase signature|Alpha-amylase domain	23	5	23	1
98809	98809	98809	0	98.804	38	21	64	21	1	469	51.8	4.97	148.61	21	0	66.4716	63.2963	69.6494	66.4724	4.63617	28.9198	17.9691	17.175	0.225579	0.287521	0.248831	0.253977	0.0312902	12.3201	0.0939928	0.240469	0.187854	0.174105	0.0741997	42.6177	High	High	High	High	High	High	Glycosyl hydrolase family 26|Glycosyl hydrolase family 26 signature|CBM6 (carbohydrate binding type-6) domain profile.|\N	Glycosyl hydrolase family 26|Glycosyl hydrolase family 26 signature|CBM6 (carbohydrate binding type-6) domain profile.|\N	21	5	21	0.999
98967	98967	98967	0	39.712	28	7	16	7	1	386	42.2	5.14	47.38	7	0	11.6285	4.27417	11.4463	9.11631	0.167534	0.777792	0.285753	0.410359	0.0394625	0.0194153	0.0407445	0.0332074	0.0119615	36.0206	0.00339653	0.00646737	0.00217509	0.00401299	0.00221155	55.1096	High	High	High	High	High	High	Aldose 1-epimerase|\N	Aldose 1-epimerase|\N	16	5	16	0.976
99820	99820	99820	0	40.954	25	10	26	10	1	621	68.1	8.18	68.21	10	0					4.99941	7.45481	8.98646	7.1469	0	0	0				0.101357	0.0619871	0.0939468	0.0857636	0.0209217	24.3947	Peak Found	Peak Found	Peak Found	High	High	High	Multicopper oxidase|Multicopper oxidases signature 1.|Multicopper oxidases signature 2.|\N	Multicopper oxidase|Multicopper oxidases signature 1.|Multicopper oxidases signature 2.|\N	24	5	24	1
103035	103035	103035	0	74.677	40	15	46	15	1	520	56.6	5.68	129.72	15	0	15.7681	6.5245	17.7567	13.3498	8.52582	23.3716	4.2448	12.0474	0.0535109	0.0295371	0.0632557	0.0487679	0.0173524	35.5817	0.172745	0.194336	0.0443762	0.137152	0.0810685	59.1084	High	High	High	High	High	High	FAD binding domain|PCMH-type FAD-binding domain profile.|\N	FAD binding domain|PCMH-type FAD-binding domain profile.|\N	20	5	20	0.999
103254	103254	103254	0	118.759	37	17	68	17	1	519	56.4	7.36	204.71	17	0	63.3916	27.8552	41.9833	44.41	8.45336	22.1869	19.1138	16.5847	0.215127	0.126531	0.149991	0.163883	0.0459024	28.0093	0.171382	0.184433	0.19982	0.185212	0.0142353	7.68595	High	High	High	High	High	High	\N	hypothetical protein	19	5	25	0.976
103924	103924	103924	0	21.585	10	3	5	3	1	351	35.4	4.63	11.25	3	0					0.238547	0.565841	0.618159	0.474182	0	0	0				0.00483625	0.00470499	0.00646231	0.00533452	0.000978899	18.3503	Peak Found	Peak Found	Not Found	High	High	Peak Found		hypothetical protein
104135	104135	104135	0	98.432	42	20	65	20	1	485	52.1	7.12	186.86	20	0	48.1958	81.3973	98.9852	76.1928	4.72288	7.46573	1.74146	4.64336	0.163558	0.36812	0.353637	0.295105	0.114153	38.6822	0.0956929	0.0620779	0.11229	0.0900202	0.0255821	28.4181	High	High	High	High	High	High	Zinc carboxypeptidase|\N	Zinc carboxypeptidase|\N	21	5	21	0.994
104250	104250	104250	0	60.222	35	17	44	17	1	624	67.5	5.21	113.62	17	0	39.5759	6.94247	18.2824	21.6003	3.6678	9.24965	2.58757	5.16834	0.134287	0.0315359	0.0644074	0.0767435	0.0524747	68.3767	0.0743602	0.0765025	0.0270511	0.0593046	0.0279529	47.1344	High	High	High	High	High	High	GMC oxidoreductase|\N|GMC oxidoreductases signature 2.	GMC oxidoreductase|\N|GMC oxidoreductases signature 2.	20	5	20	1
109295	109295	109295	0	24.862	40	4	4	4	1	146	16.3	8.32	8.38	4	0	0.343479	1.46813	1.77729	1.1963					0.00116561	0.0066684	0.00634959	0.00472786	0.00308912	65.3386	0	0	0				Peak Found	High	High	Not Found	Not Found	Not Found	Fungal fruit body lectin|\N	Fungal fruit body lectin|\N
109488	109488	109488	0	242.002	61	44	201	44	1	676	73.8	7.08	456.28	44	0	69.4688	132.283	111.421	104.391	124.594	274.315	248.799	215.903	0.23575	0.600891	0.398066	0.411569	0.182944	44.4505	2.52599	2.2809	2.60101	2.4693	0.167412	6.77975	High	High	High	High	High	High	Alpha-L-arabinofuranosidase C-terminus|\N	Alpha-L-arabinofuranosidase C-terminus|\N	21	5	21	0.999
110452	110452	110452	0	105.704	64	20	75	19	1	310	32	7.81	231.74	20	0	47.5732	44.2826	38.3653	43.407	43.8744	79.2322	11.4767	44.8611	0.161445	0.201152	0.137064	0.166554	0.0323482	19.4221	0.889501	0.658819	1.06086	0.869728	0.20175	23.197	High	High	High	High	High	High	Fungal cellulose binding domain|Cutinase|CBM1 (carbohydrate binding type-1) domain signature.|CBM1 (carbohydrate binding type-1) domain profile.|Fungal-type cellulose-binding domain|\N	Fungal cellulose binding domain|Cutinase|CBM1 (carbohydrate binding type-1) domain signature.|CBM1 (carbohydrate binding type-1) domain profile.|Fungal-type cellulose-binding domain|\N	22	5	22	0.998
115102	115102	115102	0	17.127	17	5	8	4	1	307	32	7.08	20.32	5	0	2.544	1.69237	1.57728	1.93788					0.00863334	0.0073099	0.00563502	0.00719275	0.00150259	20.8903	0	0	0				High	High	High	Peak Found	Peak Found	Peak Found	Fungal cellulose binding domain|Glycosyl hydrolase family 61|CBM1 (carbohydrate binding type-1) domain signature.|CBM1 (carbohydrate binding type-1) domain profile.|Fungal-type cellulose-binding domain|\N	Fungal cellulose binding domain|Glycosyl hydrolase family 61|CBM1 (carbohydrate binding type-1) domain signature.|CBM1 (carbohydrate binding type-1) domain profile.|Fungal-type cellulose-binding domain|\N	16	5	16	0.999
115318	115318	115318	0	12.414	5	3	3	3	1	519	56.9	5.53	5.74	3	0	0.483718	0.144272	0.945285	0.524425	0.511723	0.175125	0.211837	0.299562	0.00164155	0.000474357	0.000337715	0.000817874	0.000716589	87.6161	0.00101607	0.00145617	0.0022146	0.00156228	0.000606269	38.8067	High	Peak Found	Peak Found	Peak Found	Peak Found	High	Metalloenzyme superfamily|BPG-independent PGAM N-terminus (iPGM_N)|\N|pgm_bpd_ind: 2,3-bisphosphoglycerate-independent phosphoglycerate mutase	Metalloenzyme superfamily|BPG-independent PGAM N-terminus (iPGM_N)|\N|pgm_bpd_ind: 2,3-bisphosphoglycerate-independent phosphoglycerate mutase
117762	117762	117762	0	21.557	13	6	14	6	1	597	65.7	5.33	26.44	6	0	1.16937	3.56499	14.3317	6.35537	0.681347	0.882793	1.25464	0.939592	0.0339936	0.0161939	0.0501251	0.0334375	0.0169724	50.7587	0.0138135	0.00734046	0.0131163	0.0114234	0.00355309	31.1036	High	Peak Found	High	Peak Found	High	High	Multicopper oxidase|Multicopper oxidases signature 1.|Multicopper oxidases signature 2.|\N	Multicopper oxidase|Multicopper oxidases signature 1.|Multicopper oxidases signature 2.|\N	20	5	20	0.999
118359	118359	118359	0	118.747	50	23	70	21	1	395	41.7	8.43	157.84	23	2	36.6735	154.397	159.687	116.919	1.48558	1.28165	2.59829	1.78851	1.22399	0.701342	0.570479	0.831936	0.345773	41.5624	0	0	0	0	0	#DIV/0!	High	High	High	Peak Found	Peak Found	Medium	\N	hypothetical protein	19	5	19	1
118750	118750	118750	0	10.116	22	2	6	2	1	111	11.4	7.93	16.75	2	0	4.24333	2.49387	3.53219	3.42313	0.688146	0.536172	0.745582	0.656634	0.0144002	0.00930924	0.0126192	0.0121095	0.00258346	21.3341	0.0139486	0.00445829	0.00736563	0.00859084	0.00486233	56.5991	High	High	Peak Found	High	Peak Found	High		hypothetical protein
119524	119524	119524	0	64.181	52	16	53	16	1	271	29.9	6.16	84.81	16	0	99.8494	15.3885	154.78	90.0059	16.4839	24.4363	28.4319	23.1174	0.33885	0.478685	0.55297	0.456835	0.108719	23.7983	0.33412	0.203189	0.297234	0.278181	0.0675129	24.2694	High	High	High	High	High	High	Necrosis inducing protein (NPP1)|\N	Necrosis inducing protein (NPP1)|\N	24	5	24	1
119534	119534	119534	0	11.323	17	2	4	2	1	233	24.3	8.41	14.19	2	0	2.76583	1.84584	0.73556	1.78241	0.344817	1.68123	4.34932	2.12512	0.00938616	0.00819487	0.00262608	0.0067357	0.00360854	53.5733	0.00697584	0.0133716	0.0454659	0.0219378	0.0206254	94.0175	Peak Found	Peak Found	High	High	Peak Found	High	Glycosyl hydrolase family 61	Glycosyl hydrolase family 61	18	5	18	0.999
119867	119867	119867	0	30.204	35	6	9	6	1	331	35.1	6.95	21.59	6	0					1.47183	6.85589	2.26159	3.52977	0	0	0				0.0298395	0.0506019	0.0236432	0.0346949	0.01412	40.6976	Peak Found	Peak Found	Peak Found	High	High	High	\N	hypothetical protein	18	5	18	1
120114	120114	120114	0	139.213	47	20	75	20	1	499	53.2	6.34	159.3	20	0	38.1356	51.2286	82.7985	57.3875	2.38656	5.43225	2.62112	3.47997	0.129417	0.232704	0.295808	0.21931	0.084	38.302	0.0483846	0.044928	0.0271833	0.0401653	0.0113748	28.32	High	High	High	High	High	High	PA domain|Peptidase family M28|\N	PA domain|Peptidase family M28|\N	20	5	19	0.998
124220	124220	124220	0	22.522	11	5	11	5	1	498	54	6.13	26.72	5	0					0.326547	0.718248	0.567975	0.53759	0	0	0				0.00661949	0.0059719	0.00592858	0.00617333	0.000386997	6.26886	Peak Found	Not Found	Not Found	High	High	High	Aldehyde dehydrogenase family|Aldehyde dehydrogenases cysteine active site.|Aldehyde dehydrogenases glutamic acid active site.|\N	Aldehyde dehydrogenase family|Aldehyde dehydrogenases cysteine active site.|Aldehyde dehydrogenases glutamic acid active site.|\N
129788	129788	129788	0	8.047	10	2	2	2	1	143	16.3	4.88	3.27	2	0	0.339341	0.463982		0.401662					0.00115159	0.000210762	0	0.000454119	0.000613155	135.021	0	0	0				High	Peak Found	Not Found	Not Found	Not Found	Not Found		hypothetical protein
132963	132963	132963	0	347.208	71	56	231	55	1	373	41.2	7.43	573.03	56	1	1718.95	151.656	15.8862	628.832	4.77481	23.9896	25.3333	18.0326	5.83347	4.77711	3.7544	4.78833	1.03958	21.7107	0.096707	0.199474	0.264841	0.187007	0.0847574	45.323	High	High	High	High	High	High	Cellulase (glycosyl hydrolase family 5)|\N	Cellulase (glycosyl hydrolase family 5)|\N	18	5	18	1
133309	133309	133309	0	100.247	54	17	63	17	1	356	37.2	8.66	179.44	17	0	7.39438	83.3952	5.28681	32.0255	0.233735	1.62197	35.2743	12.3767	0.238891	0.37882	0.179656	0.265789	0.10227	38.478	0.00473869	0.0134862	0.366186	0.128137	0.206203	160.924	High	High	High	Peak Found	High	High	\N	hypothetical protein	22	5	22	1
133955	133955	133955	0	11.082	7	3	5	3	1	383	42.5	5.35	8.92	3	0					0.115591	0.287434	0.584257	0.329094	0	0	0				0.00234348	0.00239003	0.00610797	0.00361382	0.00216012	59.7738	Peak Found	Peak Found	Peak Found	High	Peak Found	High	NADH:flavin oxidoreductase / NADH oxidase family|\N	NADH:flavin oxidoreductase / NADH oxidase family|\N
136715	136715	136715	0	13.606	8	5	9	5	1	758	86.8	5.76	20.62	5	0	1.31761	1.66473	0.829484	1.27061	0.137747	0.255917	0.327122	0.240262	0.00447147	0.00484442	0.00296344	0.00409311	0.000995937	24.332	0.00279265	0.0021211	0.00341982	0.00277786	0.000649486	23.3808	High	High	Peak Found	Peak Found	High	High	Multicopper oxidase|Multicopper oxidases signature 1.|Multicopper oxidases signature 2.|\N	Multicopper oxidase|Multicopper oxidases signature 1.|Multicopper oxidases signature 2.|\N
137182	137182	137182	0	128.729	49	29	70	29	1	718	78.2	7.71	144.61	29	0	16.8242	4.65871	5.63445	9.03913	29.9344	64.9835	16.2968	37.0716	0.0570949	0.021162	0.0201298	0.0327956	0.0210502	64.186	0.606885	0.540341	0.170371	0.439199	0.235177	53.5469	High	High	High	High	High	High	Carboxylesterase family|Carboxylesterases type-B serine active site.|\N	Carboxylesterase family|Carboxylesterases type-B serine active site.|\N
137232	137232	137232	0	8.997	6	2	4	2	1	429	43.9	6.44	13.58	2	0	0.161423	0.119955	0.172644	0.15134					5.47806e-05	5.44891e-05	6.08277e-05	5.66991e-05	3.57842e-06	6.31125	0	0	0				High	High	High	Not Found	Not Found	Not Found	LysM domain|Chitin-binding type-1 domain profile.|\N	LysM domain|Chitin-binding type-1 domain profile.|\N	23	5	23	1
137472	137472	137472	0	12.028	6	5	8	5	1	895	99.3	4.77	19.7	5	0	1.27883	0.317545	0.644833	0.747071	0.132583	0.217458	0.145773	0.165271	0.00348824	0.00144244	0.00230364	0.00241144	0.00102715	42.5949	0.00268645	0.00180474	0.00152392	0.00200504	0.000606593	30.2534	High	High	Medium	Peak Found	High	High	Peptidase family S41|\N	Peptidase family S41|\N	25	5	25	0.998
139558	139558	139558	0	235.071	54	30	133	30	1	456	49.7	5.38	336.03	30	0	85.9361	45.7898	63.6647	65.1302	94.2456	173.767	1.11768	89.7102	0.291634	0.207999	0.22745	0.242361	0.043766	18.0582	1.91071	1.44488	1.04666	1.46742	0.43247	29.4715	High	High	High	High	High	High	Glucanosyltransferase|\N	Glucanosyltransferase|\N	19	5	19	0.999
141252	141252	141252	0	124.189	46	18	74	18	1	511	54	6.87	149.76	18	0	24.7534	23.6589	29.4843	25.9655	28.3737	37.7428	32.972	33.0295	0.0840033	0.10747	0.105336	0.0989364	0.0129764	13.1159	0.575243	0.313833	0.344679	0.411252	0.142856	34.7368	High	High	High	High	High	High	Subtilase family|Subtilisin serine protease family (S8) signature|Serine proteases, subtilase family, serine active site.|\N	Subtilase family|Subtilisin serine protease family (S8) signature|Serine proteases, subtilase family, serine active site.|\N	26	5	26	0.998
141450	141450	141450	0	6.103	7	2	2	2	1	418	44.8	6	3.38	2	0					0.125139	0.351572	0.143955	0.206889	0	0	0				0.00253703	0.00292334	0.00150494	0.00232177	0.000733288	31.5831	Not Found	Not Found	Not Found	Peak Found	High	High	Phosphoglycerate kinase|\N|Phosphoglycerate kinase family signature|Phosphoglycerate kinase signature.	Phosphoglycerate kinase|\N|Phosphoglycerate kinase family signature|Phosphoglycerate kinase signature.
142884	142884	142884	0	97.038	48	25	88	24	1	421	46.6	8.21	167.97	25	0	37.6733	333.732	482.388	284.598	5.29569	2.28878	17.1128	8.23242	1.04411	1.51597	1.72311	1.42773	0.347991	24.3737	0.107364	0.168701	0.17784	0.151302	0.0383246	25.3299	High	High	High	Medium	High	High	Cellulase (glycosyl hydrolase family 5)|\N	Cellulase (glycosyl hydrolase family 5)|\N	19	5	19	1
143728	143728	143728	0	157.14	46	26	118	26	1	382	40.9	8.56	363.56	26	0	182.647	117.988	148.545	149.727	22.6726	9.53976	45.5739	25.9288	0.619834	0.535956	0.530694	0.562161	0.050015	8.89691	0.458335	0.752836	0.476442	0.562538	0.165051	29.3405	High	High	High	High	High	High	\N	hypothetical protein
143764	143764	143764	0	13.929	18	7	12	7	1	393	42.9	8.27	20.99	7	0	2.98957	0.593547	0.298774	1.29396	3.1463	7.42339	0.687854	3.75251	0.0101455	0.00268167	0.00106741	0.00463151	0.00484295	104.565	0.0637874	0.0615508	0.00719101	0.0441764	0.0320498	72.5496	Medium	High	Peak Found	High	High	High	Aminotransferase class I and II|Aspartate aminotransferase signature|Aminotransferases class-I pyridoxal-phosphate attachment site.|\N	Aminotransferase class I and II|Aspartate aminotransferase signature|Aminotransferases class-I pyridoxal-phosphate attachment site.|\N
144336	144336	144336	0	84.796	54	21	68	18	1	219	24.2	9	160.55	21	4	48.3856	199.279	194.566	147.41	23.3722	88.2441	98.7238	70.1134	1.3859	0.905216	0.695112	0.99541	0.354116	35.5749	0.473803	0.733754	1.03208	0.746547	0.27936	37.4203	High	High	High	High	High	High	Glycosyl hydrolases family 11|Glycosyl hydrolase family 11 signature|Glycosyl hydrolases family 11 active site signature 1.|Glycosyl hydrolases family 11 active site signature 2.|\N	Glycosyl hydrolases family 11|Glycosyl hydrolase family 11 signature|Glycosyl hydrolases family 11 active site signature 1.|Glycosyl hydrolases family 11 active site signature 2.|\N	20	5	20	0.998
145921	145921	145921	0	64.533	28	12	36	12	1	487	52.8	4.82	99.35	12	0	6.84145	0.769476	1.42324	3.01139	8.36399	18.4859	14.6873	13.8457	0.0232128	0.00349532	0.00508393	0.0105974	0.0109541	103.367	0.16957	0.15001	0.153542	0.157707	0.0104238	6.60957	High	High	Peak Found	High	High	High	Glucanosyltransferase|\N	Glucanosyltransferase|\N	18	5	26	0.998
150573	150573	150573	0	63.865	35	16	37	16	1	401	44	5.12	77.42	16	0	48.1222	44.8356	126.432	73.13	15.8746	27.4327	2.31183	15.2064	0.16324	0.203664	0.451695	0.272866	0.156183	57.238	0.321838	0.228099	0.0241512	0.191363	0.152205	79.5377	High	High	High	High	High	High	Aldose 1-epimerase|\N	Aldose 1-epimerase|\N	20	5	20	1
151957	151957	151957	0	38.273	13	6	29	6	1	527	56.7	6.27	86.29	6	0	2.27842	1.34446	2.13617	1.91968	1.14746	4.85494	3.19536	3.06592	0.00770636	0.00610718	0.00763173	0.00714842	0.000902512	12.6253	0.0232635	0.040369	0.0334051	0.0323459	0.00860184	26.5933	High	High	High	High	High	High	Eukaryotic aspartyl protease|Pepsin (A1) aspartic protease family signature|\N	Eukaryotic aspartyl protease|Pepsin (A1) aspartic protease family signature|\N	21	5	21	0.985
162277	162277	162277	0	23.187	15	5	10	5	1	470	51.3	6.01	27.5	5	0	0.65897	3.93973	5.68822	3.42897	0.694815	1.4576	1.48354	1.21198	0.00223607	0.0177334	0.0203219	0.0134304	0.00978061	72.8242	0.0140717	0.01212	0.0147228	0.0136382	0.00135447	9.93148	Peak Found	High	High	High	High	High	choice_anch_B: choice-of-anchor B domain	choice_anch_B: choice-of-anchor B domain	20	3	20	0.994
162672	162672	162672	0	308.603	58	60	151	60	1	869	95.4	8.21	367.98	60	0	248.993	33.7116	364.2	215.635	0.498316	3.57989	65.4271	23.1684	0.844977	1.5022	1.30115	1.21611	0.336763	27.6918	0.0101027	0.0297669	0.683992	0.241287	0.38352	158.947	High	High	High	Peak Found	High	High	Glycosyl hydrolases family 2|Glycosyl hydrolases family 2, TIM barrel domain|Glycosyl hydrolases family 2, sugar binding domain|Glycosyl hydrolase family 2 signature|\N	Glycosyl hydrolases family 2|Glycosyl hydrolases family 2, TIM barrel domain|Glycosyl hydrolases family 2, sugar binding domain|Glycosyl hydrolase family 2 signature|\N	30	5	28	0.987
163164	163164	163164	0	5.106	7	2	4	2	1	311	33.1	8	7.46	2	0					0.218676	0.789979	0.664492	0.557716	0	0	0				0.00443339	0.00656065	0.00690451	0.00596618	0.00133853	22.4352	Not Found	Peak Found	Peak Found	Medium	High	Medium		hypothetical protein
163368	163368	163368	0	229.423	61	46	146	46	1	427	46.7	6.74	356.44	46	0	176.724	316.148	464.957	319.276	13.3816	16.567	59.2626	29.7371	0.599721	1.43609	1.66112	1.23231	0.559272	45.3841	0.271285	0.137755	0.619547	0.342862	0.248744	72.5492	High	High	High	High	High	High	Glycosyl hydrolases family 18|Chitinases family 18 active site.|\N	Glycosyl hydrolases family 18|Chitinases family 18 active site.|\N	26	5	26	1
164659	164659	164659	0	26.755	19	4	8	4	1	199	19.7	4.26	23.03	4	0	2.71749	1.66552	1.17392	1.85231					0.0092221	0.00756556	0.00419398	0.00699388	0.00256234	36.6369	0	0	0				High	High	High	Peak Found	Peak Found	Peak Found	CFEM domain|\N	CFEM domain|\N	19	5	19	1
166492	166492	166492	0	227.992	63	39	162	38	1	528	55.9	5.2	438.51	39	0	76.9377	153.966	151.554	127.486	38.4927	26.8651	122.381	62.5797	0.257918	0.699361	0.539486	0.498922	0.2235	44.7965	0.780393	1.72009	1.27941	1.25996	0.470151	37.3146	High	High	High	High	High	High	Fungal cellulose binding domain|Glycosyl hydrolase family 7|Glycosyl hydrolase family 7 signature|CBM1 (carbohydrate binding type-1) domain signature.|CBM1 (carbohydrate binding type-1) domain profile.|Fungal-type cellulose-binding domain|\N	Fungal cellulose binding domain|Glycosyl hydrolase family 7|Glycosyl hydrolase family 7 signature|CBM1 (carbohydrate binding type-1) domain signature.|CBM1 (carbohydrate binding type-1) domain profile.|Fungal-type cellulose-binding domain|\N	19	5	19	1
166682	166682	166682	0	228.427	63	42	108	41	1	733	78	6.92	269.6	42	2	249.865	164.249	197.844	203.986	1.74613	1.3815	2.48885	1.87216	0.847943	0.746096	0.70681	0.76695	0.0728411	9.49751	0.0354007	0.0114872	0.0251831	0.0240237	0.0119989	49.946	High	High	High	High	Peak Found	High	Glycosyl hydrolase family 3 N terminal domain|Glycosyl hydrolase family 3 C-terminal domain|Fibronectin type III-like domain|Glycosyl hydrolase family 3 signature|\N	Glycosyl hydrolase family 3 N terminal domain|Glycosyl hydrolase family 3 C-terminal domain|Fibronectin type III-like domain|Glycosyl hydrolase family 3 signature|\N	18	5	18	0.999
166712	166712	166712	0	7.304	4	2	2	2	1	328	36	5.01	2.95	2	0					0.475716	0.121152	0.364732	0.320533	0	0	0				0.000954027	0.00100738	0.0003813	0.000780904	0.000347094	44.4477	Not Found	Not Found	Not Found	Peak Found	High	Peak Found	Glycosyl hydrolase catalytic core|\N	Glycosyl hydrolase catalytic core|\N	25	5	25	0.997
167709	167709	167709	0	58.601	27	13	26	13	1	664	71.8	5.83	60.67	13	0					8.2555	21.3435	7.85843	12.4858	0	0	0				0.167361	0.177472	0.0816039	0.142146	0.052674	37.0563	Peak Found	Peak Found	Peak Found	High	High	High	FAD binding domain|Berberine and berberine like|PCMH-type FAD-binding domain profile.|\N	FAD binding domain|Berberine and berberine like|PCMH-type FAD-binding domain profile.|\N	23	5	23	0.999
174947	174947	174947	0	48.629	26	12	24	12	1	452	49.3	8.53	61.78	12	0	16.2773	7.1464	5.9872	9.80363	0.451935	1.55199	0.824783	0.942901	0.0552389	0.0324623	0.0211073	0.0362695	0.0173814	47.9228	0.00916244	0.00877328	0.00862249	0.00885274	0.000278603	3.14709	High	High	High	High	High	High	Glycosyl hydrolases family 43|\N	Glycosyl hydrolases family 43|\N	19	5	21	1
175579	175579	175579	0	123.231	42	26	68	25	1	668	72.1	8.56	160.94	26	1	11.4338	33.4686	39.716	28.2061	7.13781	8.79858	5.27447	7.07029	0.374769	0.152027	0.14189	0.222896	0.131624	59.0519	0.144568	0.0730963	0.0544396	0.0907013	0.0475735	52.4507	High	High	High	High	High	High	GMC oxidoreductase|GMC oxidoreductases signature 2.|\N	GMC oxidoreductase|GMC oxidoreductases signature 2.|\N	25	5	61	0.983
176065	176065	176065	0	129.431	28	25	86	25	1	924	97.9	8.32	226.71	25	0	138.455	78.7194	97.7686	104.981	13.5724	33.4298	1.93717	16.3131	0.469862	0.35758	0.349291	0.392244	0.0673464	17.1695	0.264716	0.27797	0.11434	0.219009	0.0908876	41.4996	High	High	High	High	High	High	Subtilase family|PA domain|Fn3-like domain (DUF1034)|Subtilisin serine protease family (S8) signature|Serine proteases, subtilase family, aspartic acid active site.|Serine proteases, subtilase family, histidine active site.|Serine proteases, subtilase family, serine active site.|\N	Subtilase family|PA domain|Fn3-like domain (DUF1034)|Subtilisin serine protease family (S8) signature|Serine proteases, subtilase family, aspartic acid active site.|Serine proteases, subtilase family, histidine active site.|Serine proteases, subtilase family, serine active site.|\N	20	5	20	0.999
176471	176471	176471	0	347.201	64	42	242	42	1	368	41.3	8.46	553.86	42	0	543.588	656.836	952.469	717.631	265.762	634.481	393.666	431.303	1.8447	2.98365	3.40282	2.74372	0.80629	29.3867	5.388	5.27574	4.11549	4.92641	0.70452	14.3009	High	High	High	High	High	High	Glycosyl hydrolase family 10|Glycosyl hydrolase family 10 signature|\N	Glycosyl hydrolase family 10|Glycosyl hydrolase family 10 signature|\N	20	5	20	1
176906	176906	176906	0	7.555	17	2	5	2	1	271	28.3	4.51	14.5	2	0	0.321295	0.255644		0.288469	0.584889	0.286484	0.847722	0.573032	0.00109035	0.000116106	0	0.000402152	0.000598817	148.903	0.00103074	0.00233324	0.00088623	0.00141674	0.000796998	56.2559	High	Peak Found	Not Found	High	Peak Found	High		hypothetical protein
177729	177729	177729	0	17.85	5	4	5	4	1	788	85.7	5.03	10.41	4	0	0.274432		0.239422	0.256927	0.972889	0.177159	0.669987	0.606678	0.000931316	0	0.000855364	0.00059556	0.000517166	86.837	0.00197241	0.00147308	0.000634572	0.00136002	0.000676049	49.7086	Peak Found	Not Found	High	Peak Found	High	High	Pectate lyase superfamily protein|\N	Pectate lyase superfamily protein|\N	23	5	23	1
178504	178504	178504	0	88.527	51	15	42	15	1	281	29.2	6.7	116.78	15	0	28.7469	16.6743	33.1313	26.1842	2.13986	6.17999	5.84387	4.72124	0.097556	0.0757423	0.118366	0.0972214	0.0213138	21.9229	0.0433832	0.0513869	0.0610933	0.0519545	0.00886871	17.0702	High	High	High	High	High	High	Dienelactone hydrolase family|\N	Dienelactone hydrolase family|\N	19	5	19	0.999
179198	179198	179198	0	103.985	51	15	82	13	1	327	33.3	7.3	246.11	15	2	151.679	159.124	182.219	164.34	6.56751	29.5129	3.34165	13.1407	0.514712	0.722813	0.650968	0.629498	0.105699	16.791	0.133148	0.245401	0.317199	0.231916	0.0927635	39.9987	High	High	High	High	High	High	Fungal cellulose binding domain|Glycosyl hydrolase family 61|CBM1 (carbohydrate binding type-1) domain signature.|CBM1 (carbohydrate binding type-1) domain profile.|Fungal-type cellulose-binding domain|\N	Fungal cellulose binding domain|Glycosyl hydrolase family 61|CBM1 (carbohydrate binding type-1) domain signature.|CBM1 (carbohydrate binding type-1) domain profile.|Fungal-type cellulose-binding domain|\N	20	5	20	1
180434	180434	180434	0	133.601	42	27	86	25	1	831	88.6	6.55	203.32	27	2	23.3658	44.5313	42.2519	36.7163	9.45562	37.9243	33.4944	26.9581	0.0781772	0.202281	0.150944	0.143801	0.0623593	43.3651	0.191701	0.315342	0.350159	0.285734	0.0832746	29.1441	High	High	High	High	High	High	GMC oxidoreductase|Fungal cellulose binding domain|CBM1 (carbohydrate binding type-1) domain signature.|GMC oxidoreductases signature 1.|CBM1 (carbohydrate binding type-1) domain profile.|Fungal-type cellulose-binding domain|\N	GMC oxidoreductase|Fungal cellulose binding domain|CBM1 (carbohydrate binding type-1) domain signature.|GMC oxidoreductases signature 1.|CBM1 (carbohydrate binding type-1) domain profile.|Fungal-type cellulose-binding domain|\N	23	5	23	1
181918	181918	181918	0	24.553	12	5	11	5	1	602	63.9	7.91	36.04	5	0	4.61364	3.72692	3.46758	3.93605	2.33646	3.88633	5.12729	3.78336	0.0156569	0.0169294	0.0123884	0.0149916	0.0023425	15.6255	0.0473689	0.032315	0.053602	0.0444286	0.0109439	24.6325	High	High	Peak Found	High	High	High	Polysaccharide deacetylase|Chitin recognition or binding domain signature.|Chitin-binding type-1 domain profile.|NodB homology domain profile.|Chitin binding domain|\N	Polysaccharide deacetylase|Chitin recognition or binding domain signature.|Chitin-binding type-1 domain profile.|NodB homology domain profile.|Chitin binding domain|\N	18	5	20	1
184639	184639	184639	0	10.094	6	2	4	2	1	624	66.6	7.15	12.46	2	0					0.226552	0.43126	0.117477	0.25843	0	0	0				0.00410859	0.00332862	0.00122814	0.00288845	0.00148982	51.5786	Peak Found	Peak Found	Peak Found	High	High	High	WSC domain|Domain of unknown function (DUF1996)|WSC domain profile.|present in yeast cell wall integrity and stress response component proteins	WSC domain|Domain of unknown function (DUF1996)|WSC domain profile.|present in yeast cell wall integrity and stress response component proteins	18	5	18	0.975
187539	187539	187539	0	26.388	10	6	9	6	1	554	61.9	5.91	18.05	6	0	2.73564	31.3439	29.6138	21.2311	1.99259	15.5826	8.56539	8.71353	0.0703687	0.142379	0.105799	0.106182	0.0360065	33.9101	0.0403972	0.129565	0.0842251	0.0847291	0.0445861	52.6219	Peak Found	Medium	High	High	Peak Found	High	Serine carboxypeptidase|Carboxypeptidase C serine protease (S10) family signature|Serine carboxypeptidases, serine active site.|\N	Serine carboxypeptidase|Carboxypeptidase C serine protease (S10) family signature|Serine carboxypeptidases, serine active site.|\N	16	4	16	0.998
190838	190838	190838	0	27.163	15	8	16	8	1	769	86	6.44	30.49	8	0	1.84892	0.449232	2.53982	1.61266	1.39565	4.25424	2.67167	2.77385	0.00624728	0.00204062	0.00907119	0.00578636	0.00353787	61.1416	0.0210746	0.0353742	0.0279303	0.0281264	0.00715178	25.4273	High	Peak Found	Peak Found	High	High	High	Cobalamin-independent synthase, Catalytic domain|Cobalamin-independent synthase, N-terminal domain|\N|met_syn_B12ind: 5-methyltetrahydropteroyltriglutamate--homocysteine S-methyltransferase	Cobalamin-independent synthase, Catalytic domain|Cobalamin-independent synthase, N-terminal domain|\N|met_syn_B12ind: 5-methyltetrahydropteroyltriglutamate--homocysteine S-methyltransferase
194974	194974	194974	0	6.526	17	3	6	3	1	244	27	4.68	13.86	3	0					0.589996	0.853369	0.285468	0.576278	0	0	0				0.0119615	0.0070958	0.00298436	0.0073472	0.00449382	61.1637	Peak Found	Peak Found	Peak Found	High	High	High	Translationally controlled tumour protein|\N	Translationally controlled tumour protein|\N
197127	197127	197127	0	23.259	16	6	14	6	1	433	48.6	6.29	30.82	6	0	2.42198	0.889139	0.788874	1.36666	0.144516	0.374216	2.96826	1.16233	0.00821926	0.00403888	0.00278954	0.00501589	0.00284366	56.6929	0.00292989	0.0031115	0.0310309	0.0123574	0.016172	130.868	High	Peak Found	Peak Found	High	Peak Found	High	Cellulase (glycosyl hydrolase family 5)|\N	Cellulase (glycosyl hydrolase family 5)|\N	17	5	17	1
199388	199388	199388	0	181.228	64	31	122	31	1	405	42.4	5.01	323.85	31	0	141.784	92.7577	145.215	126.585	59.7578	18.8222	115.799	64.7929	0.48116	0.421348	0.518797	0.473768	0.0491432	10.3728	1.19769	1.50354	1.21059	1.30394	0.17298	13.2659	High	High	High	High	High	High	\N	hypothetical protein	21	5	21	1
199629	199629	199629	0	11.988	22	2	2	2	1	179	20	8.97	8.46	2	0	2.17238	0.58293	0.219291	0.991533					0.00737221	0.0026478	0.000783445	0.00360115	0.00339627	94.3105	0	0	0				High	Peak Found	High	Not Found	Peak Found	Not Found	\N	hypothetical protein	24	5	21	0.996
199734	199734	199734	0	16.883	28	3	10	3	1	222	23.6	4.12	35.57	3	0	1.78274	0.786969	0.959995	1.17657	2.24943	5.42196	3.2147	3.6287	0.00604993	0.00318368	0.0034297	0.0042211	0.00158858	37.6343	0.0456039	0.0419261	0.0336073	0.0403791	0.00614609	15.221	Peak Found	Peak Found	High	High	High	High	WSC domain|WSC domain profile.|present in yeast cell wall integrity and stress response component proteins	WSC domain|WSC domain profile.|present in yeast cell wall integrity and stress response component proteins	17	5	17	0.998
200359	200359	200359	0	88.88	39	19	74	19	1	452	48.2	5.5	193.15	19	0	78.348	3.55568	3.49459	28.4661	33.4269	73.9222	33.3584	46.9025	0.265883	0.138798	0.108946	0.171209	0.0833376	48.676	0.677691	0.614648	0.348738	0.547026	0.174591	31.9165	High	High	High	High	High	High	Glycosyl hydrolases family 16|\N	Glycosyl hydrolases family 16|\N	21	5	21	1
201487	201487	201487	0	20.832	12	6	10	6	1	752	82.5	6.96	22.31	6	0	6.22476	1.64945	1.41134	3.09518	0.183597	0.852385	0.615895	0.550626	0.0211244	0.00749255	0.0050422	0.0112197	0.00866477	77.228	0.00371132	0.00665621	0.00643873	0.00560208	0.00164106	29.2937	High	High	Peak Found	High	Peak Found	Medium	Peptidase family S41|\N	Peptidase family S41|\N	24	5	24	0.999
203702	203702	203702	0	24.643	16	6	10	6	1	487	51.6	5.08	26.13	6	0	0.937836	0.281583	0.532685	0.584035	0.879817	2.4196	0.727989	1.34247	0.00318265	0.00127908	0.00190308	0.00212161	0.000970418	45.7398	0.0178223	0.0201146	0.00761058	0.0151825	0.00665688	43.8457	High	Peak Found	Peak Found	High	High	High	Glucose / Sorbosone dehydrogenase|\N	Glucose / Sorbosone dehydrogenase|\N	20	5	20	0.999
204654	204654	204654	0.002	3.934	6	2	3	1	1	345	37.9	7.94	6.13	2	0									0	0	0				0	0	0				High	Not Found	Not Found	Not Found	Not Found	Not Found	Domain of unknown function (DUF1996)	Domain of unknown function (DUF1996)	20	5	20	0.998
205811	205811	205811	0	87.671	29	8	50	8	1	325	32.8	4.98	188.06	8	0	5.99718	1.39165	0.486426	2.62509	1.88318	2.4738	1.92977	2.09558	0.0203521	0.00632154	0.00173782	0.00947049	0.00969844	102.407	0.0220644	0.0205697	0.0201743	0.0209361	0.000996856	4.76141	High	High	High	High	High	High		hypothetical protein
210398	210398	210398	0	156.781	50	30	79	30	1	898	95.1	4.97	221.5	30	0	9.9575	8.78159	9.7122	9.48376	5.23496	41.8212	35.2418	27.4327	0.0308652	0.0398901	0.0346977	0.035151	0.0045295	12.8858	0.106132	0.347745	0.366152	0.273343	0.145101	53.0838	High	High	High	High	High	High	Fungal cellulose binding domain|BNR/Asp-box repeat|CBM1 (carbohydrate binding type-1) domain signature.|CBM1 (carbohydrate binding type-1) domain profile.|Fungal-type cellulose-binding domain|\N	Fungal cellulose binding domain|BNR/Asp-box repeat|CBM1 (carbohydrate binding type-1) domain signature.|CBM1 (carbohydrate binding type-1) domain profile.|Fungal-type cellulose-binding domain|\N	21	5	21	1
216893	216893	216893	0	115.675	55	17	64	17	1	372	39.9	6.95	178.98	17	0	17.6685	15.5237	11.3916	14.8613	9.54696	18.8975	14.4594	14.3013	0.0599597	0.0705158	0.040698	0.0570578	0.0151192	26.4981	0.192696	0.157134	0.151163	0.166998	0.0224551	13.4464	High	High	High	High	High	High	Peptidase family M28|\N	Peptidase family M28|\N	20	5	20	1
219132	219132	219132	0	83.339	30	21	43	19	1	791	84.3	5.39	104.99	21	0	36.1136	16.473	93.2713	48.6193	1.78833	1.5933	0.27917	1.22027	0.12251	0.0748279	0.333223	0.176854	0.137503	77.7494	0.0346445	0.0125499	0.00291851	0.0167043	0.0162659	97.3754	High	High	High	High	High	High	GMC oxidoreductase|GMC oxidoreductases signature 1.|\N	GMC oxidoreductase|GMC oxidoreductases signature 1.|\N	24	5	24	0.981
220056	220056	220056	0	18.697	6	3	6	3	1	767	85.7	6.09	18.67	3	0	1.23964	0.262372	0.191246	0.564421					0.00420687	0.00119181	0.000389861	0.00192952	0.0020126	104.306	0	0	0				High	High	High	Peak Found	Peak Found	Not Found	Peptidase family M13|Neprilysin metalloprotease (M13) family signature|\N	Peptidase family M13|Neprilysin metalloprotease (M13) family signature|\N
220887	220887	220887	0	57.188	61	10	42	10	1	159	17.5	6.9	103.34	10	0	37.5334	2.76718	18.9453	19.7486	1.88297	5.62983	1.85233	3.12171	0.127362	0.0943048	0.0675242	0.0963972	0.0299739	31.0942	0.038175	0.0420989	0.0193645	0.0332128	0.0121524	36.5896	High	High	High	High	High	High	\N	hypothetical protein	24	5	24	1
220946	220946	220946	0	6.14	17	2	7	2	1	112	12.3	9.79	8.97	2	0	6.57623	2.43444	5.29986	4.77018	1.44766	1.44964	0.264537	1.05395	0.0220844	0.0110584	0.0178706	0.0170045	0.00556379	32.7196	0.0293485	0.0120538	0.00272284	0.0147084	0.0135099	91.8514	Medium	Peak Found	High	High	High	High	Carboxylesterase family|\N	Carboxylesterase family|\N	40	3	40	0.953
222547	222547	222547	0	16.619	34	5	7	5	1	213	22.5	10.17	20.94	5	0	15.8118	12.4154	22.4492	16.8921					0.0511797	0.0563745	0.0802026	0.0625856	0.0154763	24.7282	0	0	0				High	High	High	Peak Found	Peak Found	Not Found	Domain of unknown function (DUF4360)	Domain of unknown function (DUF4360)	16	5	16	0.996
222738	222738	222738	0	36.249	16	8	14	7	1	434	46	7.52	36.37	8	0	2.61717	5.61216	3.73168	3.98701	1.96686	5.34266	9.85616	5.72189	0.00888168	0.0254931	0.0133319	0.0159022	0.0085988	54.073	0.0398757	0.0444245	0.103039	0.0624463	0.0352277	56.4127	Peak Found	High	Peak Found	High	High	High	Fungal cellulose binding domain|Glycosyl hydrolases family 6|\N|Glycosyl hydrolase family 6 signature|CBM1 (carbohydrate binding type-1) domain signature.|Glycosyl hydrolases family 6 signature 2.|CBM1 (carbohydrate binding type-1) domain profile.|Fungal-type cellulose-binding domain	Fungal cellulose binding domain|Glycosyl hydrolases family 6|\N|Glycosyl hydrolase family 6 signature|CBM1 (carbohydrate binding type-1) domain signature.|Glycosyl hydrolases family 6 signature 2.|CBM1 (carbohydrate binding type-1) domain profile.|Fungal-type cellulose-binding domain	18	5	18	0.999
281974	281974	281974	0	106.226	38	13	46	13	1	442	48.2	9.06	123.81	13	0	5.87644	6.18521	7.11765	6.3931	13.1418	32.2841	29.59	25.0053	0.0172655	0.0273389	0.0254287	0.0233444	0.0053504	22.9195	0.26642	0.268444	0.309341	0.281402	0.0242177	8.60611	High	High	High	High	High	High	GDSL-like Lipase/Acylhydrolase family|\N	GDSL-like Lipase/Acylhydrolase family|\N	22	5	22	1
282557	282557	282557	0	83.355	47	17	45	17	1	441	47.3	5.52	127.1	17	0	0.633473	0.469182	0.835872	0.646176	7.8346	2.31998	8.39838	6.18432	0.00214976	0.00213123	0.00298603	0.00242234	0.000488254	20.1563	0.158826	0.168961	0.0877988	0.138529	0.0442248	31.9246	Peak Found	Peak Found	High	High	High	High	Beta-glucosidase (SUN family)	Beta-glucosidase (SUN family)	20	5	20	0.997
283829	283829	283829	0	25.458	20	8	14	8	1	573	63.5	5.06	26.68	8	0	5.42235	3.54972	6.14385	5.03864					0.0184014	0.0161245	0.0219497	0.0188252	0.00293563	15.5942	0	0	0				High	High	High	Peak Found	Peak Found	Low	Calreticulin family|Calreticulin signature|Calreticulin family signature 1.|Calreticulin family signature 2.|Calreticulin family repeated motif signature.|\N	Calreticulin family|Calreticulin signature|Calreticulin family signature 1.|Calreticulin family signature 2.|Calreticulin family repeated motif signature.|\N	22	3	22	0.999
284003	284003	284003	0	131.625	52	25	101	25	1	370	39.1	8	262.09	25	0	36.5957	76.827	51.4962	54.973	32.7526	94.2397	51.2785	59.4236	0.124192	0.348984	0.182381	0.218519	0.116672	53.3921	0.66402	0.783607	0.536079	0.661235	0.123788	18.7207	High	High	High	High	High	High	Fungal cellulose binding domain|Esterase PHB depolymerase|CBM1 (carbohydrate binding type-1) domain signature.|CBM1 (carbohydrate binding type-1) domain profile.|Fungal-type cellulose-binding domain|\N|esterase_phb: esterase, PHB depolymerase family	Fungal cellulose binding domain|Esterase PHB depolymerase|CBM1 (carbohydrate binding type-1) domain signature.|CBM1 (carbohydrate binding type-1) domain profile.|Fungal-type cellulose-binding domain|\N|esterase_phb: esterase, PHB depolymerase family	20	5	20	0.998
284055	284055	284055	0	22.927	16	5	11	5	1	514	57.3	5.78	27.46	5	0	0.478831	0.215451	0.996353	0.563545	0.882587	1.27625	0.185763	0.781533	0.00162497	0.00097868	0.00355959	0.00205441	0.00134298	65.3705	0.0178934	0.010612	0.00194201	0.0101491	0.00798575	78.6841	Peak Found	Peak Found	High	High	High	Peak Found	Histidine phosphatase superfamily (branch 2)|\N|Histidine acid phosphatases phosphohistidine signature.|Histidine acid phosphatases active site signature.	Histidine phosphatase superfamily (branch 2)|\N|Histidine acid phosphatases phosphohistidine signature.|Histidine acid phosphatases active site signature.
284641	284641	284641	0	174.665	53	22	115	22	1	348	38.3	5.67	349.62	22	0	126.162	111.694	14.9325	84.2627	43.9372	139.827	34.7764	72.8468	0.428142	0.507364	0.37478	0.436762	0.0667112	15.274	0.89077	1.16261	0.363561	0.805649	0.406271	50.4278	High	High	High	High	High	High	GDSL-like Lipase/Acylhydrolase|\N	GDSL-like Lipase/Acylhydrolase|\N	18	3	18	0.983
285314	285314	285314	0	40.864	13	11	23	10	1	767	83.4	5.67	44.39	11	0	6.97283	4.73897	2.37644	4.69608					0.0236631	0.0184896	0.0727972	0.0383167	0.0299729	78.2242	0	0	0				High	High	High	Peak Found	Peak Found	Peak Found	Glycosyl hydrolase family 3 N terminal domain|Glycosyl hydrolase family 3 C-terminal domain|\N	Glycosyl hydrolase family 3 N terminal domain|Glycosyl hydrolase family 3 C-terminal domain|\N	20	4	20	0.991
286476	286476	286476	0	93.32	55	15	57	15	1	318	33.9	6.52	168.4	15	0	75.2779	23.5823	27.5775	42.1459	36.6626	79.9959	2.74766	39.8021	0.254615	0.107112	0.0985242	0.153417	0.0877452	57.1938	0.743243	0.657637	0.216829	0.539237	0.282475	52.3842	High	High	High	High	High	High		hypothetical protein
286636	286636	286636	0.034	1.243	4	2	2	2	1	714	76.5	8.97	0	2	0						0.48489	1.49818	0.991534	0	0	0				0	0.000403188	0.0156616				Not Found	Not Found	Not Found	Not Found	Peak Found	Medium	Pyridine nucleotide-disulphide oxidoreductase|Zinc-binding dehydrogenase|Alcohol dehydrogenase GroES-like domain|FAD-dependent pyridine nucleotide reductase signature|Pyridine nucleotide disulphide reductase class-II signature|Pyridine nucleotide-disulphide oxidoreductases class-II active site.|Quinone oxidoreductase / zeta-crystallin signature.|Enoylreductase|\N|TRX_reduct: thioredoxin-disulfide…	Pyridine nucleotide-disulphide oxidoreductase|Zinc-binding dehydrogenase|Alcohol dehydrogenase GroES-like domain|FAD-dependent pyridine nucleotide reductase signature|Pyridine nucleotide disulphide reductase class-II signature|Pyridine nucleotide-disulphide oxidoreductases class-II active site.|Quinone oxidoreductase / zeta-crystallin signature.|Enoylreductase|\N|TRX_reduct: thioredoxin-disulfide…
287209	287209	287209	0	13.036	12	2	4	2	1	142	15.9	10.35	7.32	2	0					0.621417	0.669696	0.357559	0.549558	0	0	0				0.00122077	0.000556855	0.00319645	0.00165803	0.00137305	82.8122	Not Found	Not Found	Not Found	High	Peak Found	High	Ribosomal protein L14|\N	Ribosomal protein L14|\N
287378	287378	287378	0	44.225	44	12	29	12	1	351	35.9	7.42	79.36	12	0	1.99421	27.4919	1.29275	10.2596	11.4134	23.6358	45.1446	26.7313	0.0373101	0.124881	0.0367721	0.0663211	0.0507151	76.469	0.231392	0.196489	0.471954	0.299945	0.149983	50.0034	High	High	Peak Found	High	High	High	Fungal cellulose binding domain|Glycosyl hydrolase family 61|CBM1 (carbohydrate binding type-1) domain signature.|CBM1 (carbohydrate binding type-1) domain profile.|Fungal-type cellulose-binding domain|\N	Fungal cellulose binding domain|Glycosyl hydrolase family 61|CBM1 (carbohydrate binding type-1) domain signature.|CBM1 (carbohydrate binding type-1) domain profile.|Fungal-type cellulose-binding domain|\N	21	4	23	1
288451	288451	288451	0	20.506	21	7	17	7	1	411	45.5	5.31	22.95	7	0	15.55	6.72163	18.3494	13.5403	3.12562	6.65938	0.628282	3.4711	0.0527705	0.0305328	0.0653808	0.0495614	0.0176443	35.6008	0.0633682	0.0504385	0.0064903	0.040099	0.0298153	74.3543	High	High	High	High	High	Peak Found	Glycosyl hydrolase family 10|Glycosyl hydrolase family 10 signature|\N	Glycosyl hydrolase family 10|Glycosyl hydrolase family 10 signature|\N	20	5	20	0.999
288693	288693	288693	0	7.316	8	3	3	3	1	423	46.2	7.85	5.65	3	0	2.24632			2.24632	0.387668		0.134637	0.261152	0.00762315	0	0	0.00254105			0.000771959	0	0.00140753	0.000726496	0.000704865	97.0225	High	Not Found	Not Found	Peak Found	Not Found	High	D-isomer specific 2-hydroxyacid dehydrogenase, catalytic domain|D-isomer specific 2-hydroxyacid dehydrogenase, NAD binding domain|D-isomer specific 2-hydroxyacid dehydrogenases NAD-binding signature.|D-isomer specific 2-hydroxyacid dehydrogenases signature 2.|D-isomer specific 2-hydroxyacid dehydrogenases signature 3.|\N	D-isomer specific 2-hydroxyacid dehydrogenase, catalytic domain|D-isomer specific 2-hydroxyacid dehydrogenase, NAD binding domain|D-isomer specific 2-hydroxyacid dehydrogenases NAD-binding signature.|D-isomer specific 2-hydroxyacid dehydrogenases signature 2.|D-isomer specific 2-hydroxyacid dehydrogenases signature 3.|\N	29	2	29	0.958
289192	289192	289192	0	6.876	8	4	4	4	1	598	66.7	6.42	5.76	4	0	2.33472	1.83554	4.39742	2.8559					0.00792314	0.00831523	0.015709	0.0106491	0.00438636	41.1898	0	0	0				High	High	High	Peak Found	Peak Found	Peak Found	Serine carboxypeptidase S28|\N	Serine carboxypeptidase S28|\N
289524	289524	289524	0	5.174	4	2	5	2	1	514	57.9	9.03	11.8	2	0					0.129298	0.113698	0.478172	0.240389	0	0	0				0.00262137	0.000945402	0.00499892	0.00285523	0.00203685	71.3376	Peak Found	Peak Found	Not Found	High	Peak Found	High	Cytochrome P450|P450 superfamily signature|E-class P450 group I signature|Cytochrome P450 cysteine heme-iron ligand signature.|\N	Cytochrome P450|P450 superfamily signature|E-class P450 group I signature|Cytochrome P450 cysteine heme-iron ligand signature.|\N
290963	290963	290963	0	46.983	54	11	43	11	1	149	16	6.42	84.37	11	0	31.3892	24.1139	43.8537	33.1189	73.3719	233.872	361.667	222.97	0.106523	0.109537	0.156661	0.12424	0.0281176	22.6317	1.48753	1.93813	3.78096	2.4022	1.2151	50.5829	High	High	Peak Found	High	High	High		hypothetical protein
291287	291287	291287	0	28.928	30	10	18	7	1	360	39.9	9.33	46.26	10	0	1.38612	4.22738	4.21957	3.27769	0.535859	0.399441	0.571667	0.502322	0.0349816	0.0182731	0.015075	0.0227766	0.0106901	46.9348	0.0108637	0.00332137	0.00597008	0.00671839	0.00382645	56.9549	High	High	High	High	High	High	Glycosyl hydrolase family 10|Glycosyl hydrolase family 10 signature|\N	Glycosyl hydrolase family 10|Glycosyl hydrolase family 10 signature|\N	18	5	18	0.998
291671	291671	291671	0	93.019	25	24	54	24	1	1075	119.3	5.48	130.95	24	0					15.6175	34.4	17.6744	22.564	0	0	0				0.316627	0.286037	0.184773	0.262479	0.0690118	26.2923	Peak Found	Peak Found	Peak Found	High	High	High		hypothetical protein
291677	291677	291677	0	32.93	33	6	18	6	1	426	44.6	6.25	54.95	6	0	4.85413	1.78215	1.71347	2.78325	0.646569	2.62815	1.86571	1.71348	0.0164729	0.00809536	0.00612158	0.01023	0.00549592	53.7237	0.0131084	0.0218532	0.0195046	0.0181554	0.00452581	24.9282	High	High	High	High	High	High	Subtilase family|Subtilisin serine protease family (S8) signature|Serine proteases, subtilase family, aspartic acid active site.|Serine proteases, subtilase family, histidine active site.|Serine proteases, subtilase family, serine active site.|\N	Subtilase family|Subtilisin serine protease family (S8) signature|Serine proteases, subtilase family, aspartic acid active site.|Serine proteases, subtilase family, histidine active site.|Serine proteases, subtilase family, serine active site.|\N	21	5	21	1
292122	292122	292122	0	20.991	42	6	28	6	1	93	10.5	8.24	53.82	6	0	24.9248	162.959	27.5718	71.8185	0.666327	0.497133	0.287868	0.483776	0.817606	0.740235	0.739738	0.76586	0.0448141	5.85148	0.0135089	0.00413368	0.00300944	0.00688399	0.00576477	83.7416	High	High	High	High	High	High		hypothetical protein
292348	292348	292348	0	107.952	42	17	61	17	1	397	42.9	5.2	144.61	17	0	5.79253	47.8533	92.8733	48.8397	1.74761	5.7616	1.34367	2.95096	0.16995	0.217372	0.328993	0.238772	0.0816529	34.1971	0.0354307	0.0422085	0.108135	0.0619249	0.0401627	64.8572	High	High	High	High	High	High	Eukaryotic aspartyl protease|Pepsin (A1) aspartic protease family signature|Eukaryotic and viral aspartyl proteases active site.|\N	Eukaryotic aspartyl protease|Pepsin (A1) aspartic protease family signature|Eukaryotic and viral aspartyl proteases active site.|\N	18	5	18	1
292739	292739	292739	0	13.928	16	4	15	2	1	214	23.2	8.97	30.76	4	0	29.7673	13.3658	14.8994	19.3442					0.101018	0.06069	0.0532301	0.0716462	0.0257091	35.8834	0	0	0				High	Peak Found	High	Peak Found	Peak Found	Not Found	Glycosyl hydrolases family 11|Glycosyl hydrolase family 11 signature|Glycosyl hydrolases family 11 active site signature 1.|\N	Glycosyl hydrolases family 11|Glycosyl hydrolase family 11 signature|Glycosyl hydrolases family 11 active site signature 1.|\N	20	5	20	0.999
292800	292800	292800	0	11.966	3	5	9	3	1	1525	164.5	5.5	11.45	5	2	0.776235	1.37562	1.46721	1.20636	0.649192	1.52332	0.119949	0.764155	0.0026152	0.00593955	0.00524176	0.00459884	0.00175295	38.1173	0.0131616	0.0126665	0.00125389	0.00902733	0.00673654	74.6239	Medium	Peak Found	Peak Found	High	High	Not Found	Glycosyl hydrolases family 18|LysM domain|Chitinases family 18 active site.|Lysin motif|\N	Glycosyl hydrolases family 18|LysM domain|Chitinases family 18 active site.|Lysin motif|\N	20	4	20	0.987
294165	294165	294165	0	69.359	61	12	118	12	1	115	12	7.61	427.25	12	0	59.6983	42.9947	684.749	262.48	0.228135	0.541279	0.127573	0.298996	1.72972	1.90788	2.44635	2.02798	0.373107	18.3979	0.00462264	0.000450075	0.00133368	0.00213546	0.0021988	102.966	High	High	High	High	High	Peak Found		hypothetical protein
294444	294444	294444	0	8.559	12	2	2	2	1	358	40	5.05	6.79	2	0	0.395898	0.867355	0.481977	0.581743					0.00132551	0.00393993	0.00172192	0.00232912	0.00140901	60.4954	0	0	0.00192741				Peak Found	High	Peak Found	Not Found	Not Found	Peak Found	Palmitoyl protein thioesterase|Palmitoyl protein thioesterase signature|\N	Palmitoyl protein thioesterase|Palmitoyl protein thioesterase signature|\N	23	5	23	0.997
295082	295082	295082	0	7.735	11	2	3	2	1	253	27.1	7.4	8.51	2	0						0.198558	0.171332	0.184945	0	0	0				0	0.000907051	0.00179115				Not Found	Not Found	Not Found	Not Found	High	High	Glycosyl hydrolase family 61	Glycosyl hydrolase family 61	17	5	17	0.999
295188	295188	295188	0	16.848	37	7	12	7	1	186	20.3	8.87	24.23	7	0	31.7374	11.6269	16.5775	19.9806	0.242353	0.991934	2.97944	1.40458	0.107704	0.052815	0.0592253	0.0732482	0.0300115	40.9724	0.00414063	0.000824797	0.031059	0.0120081	0.0165816	138.087	High	High	High	Peak Found	Peak Found	High	Ricin-type beta-trefoil lectin domain|Lectin domain of ricin B chain profile.|\N	Ricin-type beta-trefoil lectin domain|Lectin domain of ricin B chain profile.|\N	18	5	18	0.999
295891	295891	295891	0	12.051	24	4	6	3	1	255	27.3	8.66	15.35	4	0	4.83999	1.22381	1.44189	2.5019					0.0164251	0.00555912	0.0051513	0.00904516	0.00639444	70.6945	0	0	0				High	High	High	Peak Found	Not Found	Not Found	Esterase PHB depolymerase|\N|esterase_phb: esterase, PHB depolymerase family	Esterase PHB depolymerase|\N|esterase_phb: esterase, PHB depolymerase family
296993	296993	296993	0	60.072	35	14	46	13	1	341	36.3	7.11	100.44	14	1	19.8767	54.3887	3.34688	25.8708	3.71963	15.4273	26.6557	15.2675	0.0674539	0.24547	0.108418	0.140447	0.0932299	66.3807	0.0752342	0.128276	0.278665	0.160725	0.105526	65.6562	Medium	High	High	High	High	High	Fungal cellulose binding domain|CBM1 (carbohydrate binding type-1) domain profile.|Fungal-type cellulose-binding domain|\N	Fungal cellulose binding domain|CBM1 (carbohydrate binding type-1) domain profile.|Fungal-type cellulose-binding domain|\N	19	5	19	0.961
297982	297982	297982	0.02	1.542	1	2	6	2	1	1228	137	7.94	5.28	2	0	185.252	82.4818	188.317	152.017					0.628675	0.374671	0.672731	0.558692	0.160883	28.7963	0	0	0				High	Low	Low	Not Found	Not Found	Not Found	HECT-domain (ubiquitin-transferase)|HECT domain profile.|Domain Homologous to E6-AP Carboxyl Terminus with|\N	HECT-domain (ubiquitin-transferase)|HECT domain profile.|Domain Homologous to E6-AP Carboxyl Terminus with|\N
298614	298614	298614	0	5.397	8	2	5	2	1	228	23.8	8	12.5	2	0	1.74448	3.6167	5.23419	3.53179	0.12924	0.192353	0.425127	0.248907	0.0364626	0.0164287	0.0186998	0.0238637	0.0109699	45.969	0.00262018	0.00159942	0.00444439	0.002888	0.00144127	49.9055	High	High	Medium	High	Peak Found	High	Cutinase|\N	Cutinase|\N	18	5	18	0.981
299256	299256	299256	0	69.412	49	15	38	15	1	425	46.5	7.83	86.2	15	0	18.2537	27.1683	28.3755	24.5992	7.94248	14.4416	17.9933	13.4591	0.0619461	0.123411	0.101375	0.0955773	0.0311398	32.5807	0.161024	0.120082	0.188106	0.156404	0.0342466	21.8962	High	High	High	High	High	High	Zinc carboxypeptidase|Carboxypeptidase activation peptide|Carboxypeptidase A metalloprotease (M14) family signature|Zinc carboxypeptidases, zinc-binding region 1 signature.|\N	Zinc carboxypeptidase|Carboxypeptidase activation peptide|Carboxypeptidase A metalloprotease (M14) family signature|Zinc carboxypeptidases, zinc-binding region 1 signature.|\N	17	5	19	1
299402	299402	299402	0	41.476	30	10	23	9	1	445	48.8	7.71	63.16	10	1	0.847455	0.881323	0.987217	0.905332	2.15125	5.38957	5.37941	4.30675	0.00287593	0.00400338	0.0035269	0.00346874	0.000565968	16.3163	0.0408543	0.0441442	0.0562378	0.0470787	0.00810072	17.2067	Peak Found	Peak Found	High	High	High	High	Fungal cellulose binding domain|Domain of unknown function (DUF1996)|CBM1 (carbohydrate binding type-1) domain signature.|CBM1 (carbohydrate binding type-1) domain profile.|Fungal-type cellulose-binding domain|\N	Fungal cellulose binding domain|Domain of unknown function (DUF1996)|CBM1 (carbohydrate binding type-1) domain signature.|CBM1 (carbohydrate binding type-1) domain profile.|Fungal-type cellulose-binding domain|\N
300046	300046	300046	0	268.139	67	42	172	42	1	490	53.3	9.33	494.84	42	0	497.685	32.9979	275.672	268.785	25.3397	54.8618	43.8226	41.3414	1.68894	1.45812	0.984874	1.37731	0.358919	26.0595	0.513731	0.456178	0.458133	0.476014	0.0326786	6.86505	High	High	High	High	High	High	Glycosyl hydrolases family 43|Alpha-L-arabinofuranosidase B (ABFB)|\N	Glycosyl hydrolases family 43|Alpha-L-arabinofuranosidase B (ABFB)|\N	30	5	32	0.999
300104	300104	300104	0.005	2.466	5	2	3	2	1	351	40	8.7	6.83	2	0	0.349654	0.175761	0.492791	0.339402	0.755414	0.291333	0.13986	0.395535	0.00118659	0.000774836	0.00176056	0.00124066	0.000495081	39.9046	0.00153149	0.00173895	0.00146213	0.00157752	0.000144039	9.13072	High	Peak Found	Peak Found	Peak Found	Medium	High	SnoaL-like domain|\N	SnoaL-like domain|\N
301916	301916	301916	0	308.347	76	50	239	50	1	398	42.5	5.38	550.73	50	0	22.8472	753.519	177.683	318.016	18.1314	26.429	22.5553	22.3719	6.79689	3.42283	6.32598	5.51523	1.82731	33.132	0.367593	0.219758	0.235799	0.274383	0.0811196	29.5643	High	High	High	High	High	High	Glycosyl hydrolases family 6|\N|Glycosyl hydrolase family 6 signature|Glycosyl hydrolases family 6 signature 1.|Glycosyl hydrolases family 6 signature 2.	Glycosyl hydrolases family 6|\N|Glycosyl hydrolase family 6 signature|Glycosyl hydrolases family 6 signature 1.|Glycosyl hydrolases family 6 signature 2.	19	5	19	1
302062	302062	302062	0	85.062	56	16	77	16	1	279	30.6	8.62	221.35	16	0	45.2784	57.5888	75.7414	59.5362	58.9326	148.36	16.2174	74.5033	0.153657	0.261595	0.270596	0.228616	0.0650719	28.4634	1.19479	1.23362	1.11042	1.17961	0.0629839	5.33938	High	High	High	High	High	High	Peptidase A4 family|Scytalidopepsin B aspartic protease (A4) signature|\N	Peptidase A4 family|Scytalidopepsin B aspartic protease (A4) signature|\N	21	5	21	1
302110	302110	302110	0	11.537	17	3	7	3	1	157	17.2	8.06	18.27	3	0	11.2186	5.83232	5.83248	7.62779					0.0380715	0.0230904	0.0208373	0.027333	0.00936772	34.2725	0	0	0				High	High	High	Peak Found	Peak Found	Not Found		hypothetical protein
302940	302940	302940	0	80.383	42	16	42	16	1	419	45.3	5.21	97.35	16	0	47.8944	18.3445	47.9432	38.0607	8.19237	27.5527	11.5723	15.7725	0.162535	0.0833294	0.171283	0.139049	0.0484526	34.8456	0.166091	0.229102	0.115595	0.170263	0.0568685	33.4004	High	High	High	High	High	High	Carboxylesterase family|Carboxylesterases type-B serine active site.|\N	Carboxylesterase family|Carboxylesterases type-B serine active site.|\N
303000	303000	303000	0	9.705	9	2	2	2	1	402	43.9	5	6.17	2	0						0.787669	0.472229	0.629949	0	0	0				0	0.00065495	4.25721e-05				Not Found	Not Found	Not Found	Not Found	High	Peak Found	Protein of unknown function (DUF1237)|\N	Protein of unknown function (DUF1237)|\N
303338	303338	303338	0	48.719	45	12	49	12	1	256	28.4	7.8	111.73	12	0	287.212	199.448	258.981	248.547	2.96494	76.2415	96.7284	58.645	0.97468	0.905953	0.925239	0.935291	0.0354493	3.79019	0.425022	0.631945	1.01096	0.689308	0.297149	43.1084	High	High	High	High	High	High	Glycosyl hydrolase family 12|\N	Glycosyl hydrolase family 12|\N	17	5	17	0.997
303786	303786	303786	0	151.415	46	22	93	22	1	438	47.6	6.87	238.39	22	0	65.8555	73.9258	82.2579	74.0131	21.6427	83.6442	26.1957	43.8275	0.223302	0.335805	0.293877	0.284328	0.0568564	19.9968	0.438731	0.695504	0.273856	0.469363	0.212487	45.2713	High	High	High	High	High	High	Glycosyl hydrolase family 7|Glycosyl hydrolase family 7 signature|\N	Glycosyl hydrolase family 7|Glycosyl hydrolase family 7 signature|\N	21	5	21	1
307790	307790	307790	0	19.462	35	5	22	5	1	158	17	7.64	57.46	5	0	22.8387	36.8776	22.8752	27.5305					0.0775057	0.167515	0.0817246	0.108915	0.0507927	46.6351	0	0	0				High	High	High	Peak Found	Peak Found	Peak Found		hypothetical protein
307960	307960	307960	0	104.972	56	16	56	16	1	293	30.5	7.59	176.35	16	0	7.38184	4.88756	3.44263	5.23734	5.48778	31.2447	19.7246	18.819	0.0247762	0.0222016	0.0122991	0.019759	0.0065874	33.3388	0.111258	0.259801	0.205975	0.192345	0.0752036	39.0984	High	High	High	High	High	High	Fungal cellulose binding domain|Glycosyl hydrolase family 61|CBM1 (carbohydrate binding type-1) domain signature.|CBM1 (carbohydrate binding type-1) domain profile.|Fungal-type cellulose-binding domain|\N	Fungal cellulose binding domain|Glycosyl hydrolase family 61|CBM1 (carbohydrate binding type-1) domain signature.|CBM1 (carbohydrate binding type-1) domain profile.|Fungal-type cellulose-binding domain|\N	20	5	20	1
310337	310337	310337	0	63.285	62	16	33	16	1	255	27	8.43	73.11	16	0	72.1748	14.5367	13.3517	33.3544	0.219694	0.463872	1.61284	0.765468	0.244377	0.0660326	0.0465698	0.118993	0.109021	91.6193	0.00445402	0.00385658	0.0105183	0.00627631	0.00368582	58.7259	High	High	High	High	Peak Found	High	Glycosyl hydrolase family 61	Glycosyl hydrolase family 61	19	5	19	0.999
312035	312035	312035	0	9.206	8	2	3	2	1	367	39.7	9.04	9.48	2	0	0.386217	0.126689	0.691452	0.401453					0.00131067	0.000548134	0.000247029	0.000701945	0.000548249	78.1043	0	0	0				High	Peak Found	High	Not Found	Not Found	Not Found	\N	hypothetical protein
312148	312148	312148	0	72.522	35	17	45	17	1	615	67.9	7.02	105.61	17	0	19.6434	5.49478	4.95188	10.03	8.42316	23.9199	13.5836	15.3089	0.0666621	0.0249598	0.0176884	0.0364367	0.0264272	72.5289	0.170767	0.192011	0.142007	0.168261	0.025096	14.9149	High	High	Peak Found	High	High	High	Carboxylesterase family|Carboxylesterases type-B serine active site.|\N	Carboxylesterase family|Carboxylesterases type-B serine active site.|\N
312193	312193	312193	0	70.086	52	20	59	19	1	339	35.4	7.77	130.37	20	0	64.9892	64.3594	34.4794	54.6093	15.9878	3.41722	7.4844	8.96312	0.220548	0.29235	0.121637	0.211512	0.0857144	40.5246	0.324133	0.25292	0.0774494	0.218167	0.126961	58.1941	High	High	High	High	High	High	Prolyl oligopeptidase family|Fungal cellulose binding domain|CBM1 (carbohydrate binding type-1) domain signature.|CBM1 (carbohydrate binding type-1) domain profile.|Fungal-type cellulose-binding domain|\N	Prolyl oligopeptidase family|Fungal cellulose binding domain|CBM1 (carbohydrate binding type-1) domain signature.|CBM1 (carbohydrate binding type-1) domain profile.|Fungal-type cellulose-binding domain|\N	21	5	21	1
312274	312274	312274	0	26.04	20	6	17	5	1	416	43.9	5.99	38.59	6	1	1.19238	7.54637	11.8634	6.86739	1.65669	9.49758	7.69496	6.28308	0.034589	0.0342776	0.0423836	0.0370834	0.00459272	12.3849	0.0204069	0.0789728	0.0804451	0.0599416	0.0342459	57.1322	High	High	High	Low	High	High	Fungal cellulose binding domain|Esterase PHB depolymerase|CBM1 (carbohydrate binding type-1) domain signature.|CBM1 (carbohydrate binding type-1) domain profile.|Fungal-type cellulose-binding domain|\N|esterase_phb: esterase, PHB depolymerase family	Fungal cellulose binding domain|Esterase PHB depolymerase|CBM1 (carbohydrate binding type-1) domain signature.|CBM1 (carbohydrate binding type-1) domain profile.|Fungal-type cellulose-binding domain|\N|esterase_phb: esterase, PHB depolymerase family	17	5	17	1
312581	312581	312581	0	112.276	53	19	51	19	1	314	34.1	9.58	127.88	19	0	179.675	96.1989	91.3935	122.422	0.547513	0.316792	0.537869	0.467391	0.609746	0.436944	0.326503	0.457731	0.142761	31.1888	0.0111002	0.00250788	0.00562303	0.00641036	0.00434992	67.8576	High	High	High	High	Peak Found	High	\N	hypothetical protein
313480	313480	313480	0	12.1	7	2	5	2	1	565	61.2	4.72	12.72	2	0	2.19252	0.378996	0.174688	0.915403	0.356668	0.563952		0.46031	0.00744057	0.000172158	0.000624094	0.00274561	0.00407223	148.318	0.000710923	0.000468928	0	0.000393284	0.000361448	91.9051	High	Peak Found	Peak Found	Peak Found	High	Not Found		hypothetical protein
314381	314381	314381	0	135.784	44	33	91	33	1	895	99.8	5.94	235.08	33	0	137.193	143.943	26.6859	102.607	4.59875	6.62916	11.2473	7.49175	0.465581	0.653843	0.738411	0.619278	0.139661	22.5522	0.0932191	0.0550531	0.115255	0.0878426	0.0304591	34.6747	High	High	High	Peak Found	High	High	Glycosyl hydrolases family 2|Glycosyl hydrolases family 2, sugar binding domain|\N	Glycosyl hydrolases family 2|Glycosyl hydrolases family 2, sugar binding domain|\N	22	3	22	0.989
314396	314396	314396	0	10.223	17	5	12	5	1	395	43.5	6.99	13.46	5	0	3.61674	2.52318	4.43965	3.52653	2.42869	3.43793	2.43437	2.767	0.0122716	0.0114615	0.0158612	0.0131981	0.00234164	17.7423	0.0492389	0.0285865	0.0254084	0.0344113	0.012939	37.6011	High	Peak Found	High	High	High	High	Common central domain of tyrosinase|Tyrosinase copper-binding domain signature|Tyrosinase CuA-binding region signature.|Tyrosinase and hemocyanins CuB-binding region signature.|\N	Common central domain of tyrosinase|Tyrosinase copper-binding domain signature|Tyrosinase CuA-binding region signature.|Tyrosinase and hemocyanins CuB-binding region signature.|\N	19	5	19	0.997
317229	317229	317229	0	30.451	24	7	15	7	1	450	48	6.35	34.38	7	0	1.13134	1.26952	3.27217	1.89101	0.983583	2.74672	4.45127	2.72719	0.00383829	0.00572783	0.01169	0.00708538	0.00409812	57.8391	0.019941	0.0228337	0.0465322	0.029769	0.0145893	49.0083	Medium	Medium	High	High	High	High	Endonuclease/Exonuclease/phosphatase family|Jacalin-like lectin domain|\N	Endonuclease/Exonuclease/phosphatase family|Jacalin-like lectin domain|\N	23	5	23	1
318835	318835	318835	0	42.202	57	9	27	9	1	130	14.7	6.52	63.99	9	0	24.8568	23.6287	27.865	25.4501	1.17519	2.41959	1.54297	1.71258	0.0841809	0.107332	0.0995511	0.0970215	0.0117812	12.1429	0.0224442	0.0200472	0.0161307	0.0195407	0.00318709	16.31	High	High	High	High	High	High	\N	hypothetical protein	22	5	25	1
319492	319492	319492	0	15.162	15	5	7	5	1	473	51.3	7.33	9.54	5	0					0.685546	1.64398	0.791573	1.04037	0	0	0				0.0138986	0.0136698	0.00827531	0.0119479	0.00318262	26.6374	Peak Found	Peak Found	Peak Found	High	High	High	FAD binding domain|Berberine and berberine like|Oxygen oxidoreductases covalent FAD-binding site.|PCMH-type FAD-binding domain profile.|\N	FAD binding domain|Berberine and berberine like|Oxygen oxidoreductases covalent FAD-binding site.|PCMH-type FAD-binding domain profile.|\N
319629	319629	319629	0	5.791	9	3	5	3	1	346	36.4	4.73	10.75	3	0					2.38616	8.98265	1.17913	4.18265	0	0	0				0.0483766	0.0746911	0.0123269	0.0451315	0.0313085	69.3717	Peak Found	Peak Found	Peak Found	High	High	High		hypothetical protein
321506	321506	321506	0	27.632	17	7	11	7	1	483	52.4	5.47	25.54	7	0					3.73493	7.82258	2.56184	4.70645	0	0	0				0.0757212	0.0650451	0.0267821	0.0558495	0.0257328	46.0754	Peak Found	Peak Found	Peak Found	High	High	High	FAD binding domain|Prokaryotic membrane lipoprotein lipid attachment site profile.|PCMH-type FAD-binding domain profile.|\N	FAD binding domain|Prokaryotic membrane lipoprotein lipid attachment site profile.|PCMH-type FAD-binding domain profile.|\N	21	5	21	1
321983	321983	321983	0	67.916	35	10	31	10	1	325	36.2	8.24	67.23	10	0	15.3153	17.1897	14.7966	15.7672	1.35795	4.82469	3.11243	3.09836	0.0519275	0.0780834	0.0528627	0.0609578	0.0148385	24.3423	0.0275307	0.0401175	0.0325382	0.0333955	0.00633704	18.9757	High	High	High	Medium	High	High	Glycosyl hydrolases family 43|\N	Glycosyl hydrolases family 43|\N	20	5	20	1
323341	323341	323341	0	96.458	43	19	45	17	1	665	71.2	7.94	119.37	19	0	3.67378	4.63138	5.21135	4.5055	1.2168	19.6664	11.3126	10.7319	0.0124674	0.0210379	0.018617	0.0173741	0.00441838	25.4309	0.207009	0.163527	0.11824	0.162926	0.0443875	27.244	High	High	High	High	High	High	GMC oxidoreductase|\N	GMC oxidoreductase|\N	23	5	23	1
324039	324039	324039	0	8.761	8	2	3	2	1	316	35.4	5.36	9.18	2	0	0.62653			0.62653	0.529233	0.146311	0.666946	0.447497	0.000210425	0	0	7.01415e-05			0.00107296	0.00121659	0.000690707	0.000993417	0.000271812	27.3614	High	Not Found	Not Found	Peak Found	High	High		hypothetical protein
324353	324353	324353	0.002	4.348	8	2	3	2	1	220	25.2	10.54	6.96	2	0					0.153596	0.92418	1.65774	0.91184	0	0	0				0.00311222	0.000750364	0.0173305	0.00706436	0.00896881	126.959	Not Found	Not Found	Not Found	High	Peak Found	High	Ribosomal protein S4/S9 N-terminal domain|S4 domain|Ribosomal protein S4 signature.|S4 RNA-binding domain profile.|S4 RNA-binding domain|\N|rpsD_arch: ribosomal protein S4	Ribosomal protein S4/S9 N-terminal domain|S4 domain|Ribosomal protein S4 signature.|S4 RNA-binding domain profile.|S4 RNA-binding domain|\N|rpsD_arch: ribosomal protein S4
328970	328970	328970	0	87.721	49	19	42	19	1	479	51.3	8.56	129.17	19	0	39.6979	39.8667	37.6549	39.0732	0.734834	2.16748	2.13829	1.6802	0.134719	0.181093	0.134524	0.150112	0.0268305	17.8737	0.0148979	0.0180227	0.0223543	0.018425	0.00374443	20.3226	High	High	High	High	High	High	\N	hypothetical protein	22	5	22	0.999
330692	330692	330692	0	340.994	62	57	205	57	1	876	95.2	5.78	500.72	57	0	28.3522	16.2575	26.5968	23.7355	7.45546	145.859	111.224	88.1795	0.0962163	0.073614	0.0950203	0.0882835	0.0127182	14.4061	1.42839	1.21238	1.16276	1.26784	0.141234	11.1397	High	High	High	High	High	High	Glycosyl hydrolase family 3 N terminal domain|Glycosyl hydrolase family 3 C-terminal domain|Fibronectin type III-like domain|Glycosyl hydrolase family 3 signature|Glycosyl hydrolases family 3 active site.|\N	Glycosyl hydrolase family 3 N terminal domain|Glycosyl hydrolase family 3 C-terminal domain|Fibronectin type III-like domain|Glycosyl hydrolase family 3 signature|Glycosyl hydrolases family 3 active site.|\N	18	5	18	0.997
331841	331841	331841	0	42.433	33	13	33	13	1	331	34.9	8.16	70.96	13	0	94.9918	81.2284	81.9496	86.0566	0.951543	9.96525	12.8118	7.90953	0.322365	0.368977	0.289417	0.32692	0.0399752	12.2279	0.0192815	0.0823731	0.133938	0.0785308	0.0574247	73.1237	High	High	High	High	High	High	Pectate lyase|\N	Pectate lyase|\N	16	5	16	1
332232	332232	332232	0	82.375	50	19	41	19	1	428	47.8	8.12	107.09	19	0	1.57911	27.3334	28.6922	19.2016	0.131152	0.218857	0.188255	0.179421	0.339558	0.124161	0.102506	0.188742	0.131059	69.438	0.00265894	0.0018198	0.00196802	0.00214892	0.000447866	20.8414	High	High	High	Peak Found	Peak Found	High	Cellulase (glycosyl hydrolase family 5)|\N	Cellulase (glycosyl hydrolase family 5)|\N	17	5	17	0.999
332508	332508	332508	0	26.148	28	5	18	5	1	166	17.3	7.77	48.33	5	0	2.96636	19.3132	2.17576	8.15177					0.0711517	0.0877295	0.0720619	0.076981	0.00931957	12.1063	0	0	0				High	High	High	Peak Found	Peak Found	Peak Found	Meiotically up-regulated gene family|\N	Meiotically up-regulated gene family|\N	20	5	20	0.995
333275	333275	333275	0	361.027	68	54	275	51	1	418	45.4	7.24	664.74	54	2	21.5258	42.5723	185.326	83.1414	223.299	618.654	766.449	536.134	0.683883	1.82867	0.6621	1.05822	0.667321	63.0608	4.52712	5.14414	8.01266	5.89464	1.86002	31.5545	High	High	High	High	High	High	Glycosyl hydrolase family 10|Fungal cellulose binding domain|Glycosyl hydrolase family 10 signature|CBM1 (carbohydrate binding type-1) domain signature.|CBM1 (carbohydrate binding type-1) domain profile.|Fungal-type cellulose-binding domain|\N	Glycosyl hydrolase family 10|Fungal cellulose binding domain|Glycosyl hydrolase family 10 signature|CBM1 (carbohydrate binding type-1) domain signature.|CBM1 (carbohydrate binding type-1) domain profile.|Fungal-type cellulose-binding domain|\N	19	5	19	1
334029	334029	334029	0	7.206	9	3	9	3	1	361	38.9	6.99	20.93	3	0	3.23484	1.12388	1.58362	1.98078	0.531315	1.74218	0.179532	0.817675	0.0109778	0.00510518	0.00565768	0.00724688	0.00324285	44.7482	0.0107718	0.0144863	0.00187688	0.00904498	0.00647964	71.6379	High	Peak Found	High	High	High	High	Common central domain of tyrosinase|Tyrosinase copper-binding domain signature|Tyrosinase CuA-binding region signature.|Tyrosinase and hemocyanins CuB-binding region signature.|\N	Common central domain of tyrosinase|Tyrosinase copper-binding domain signature|Tyrosinase CuA-binding region signature.|Tyrosinase and hemocyanins CuB-binding region signature.|\N	24	5	24	1
334229	334229	334229	0	26.15	28	6	22	6	1	165	17.4	8.95	26.13	6	0	16.4986	27.1153	27.5412	23.7184	34.7964	46.9282	43.2637	41.6627	0.0556887	0.12317	0.0966542	0.0918378	0.0339977	37.0193	0.705455	0.39021	0.452289	0.515985	0.166996	32.3645	High	Low	High	High	High	High	Protein of unknown function (DUF3237)	Protein of unknown function (DUF3237)	23	5	23	1
334383	334383	334383	0	6.99	14	2	3	2	1	234	25.8	8.82	5.4	2	0	1.43377	0.967122	0.851457	1.08411					0.00485414	0.00439312	0.00304194	0.0040964	0.000941836	22.9918	0	0	0				High	High	Peak Found	Not Found	Peak Found	Peak Found	Glycosyl hydrolase family 61	Glycosyl hydrolase family 61	19	5	19	0.999
334415	334415	334415	0	22.828	13	6	13	6	1	560	60.2	8.98	25.12	6	0	9.49637	4.99713	11.8699	8.78781					0.032227	0.0226993	0.0424068	0.0324444	0.00985555	30.3768	0	0	0				High	High	High	Peak Found	Peak Found	Not Found	GMC oxidoreductase|\N	GMC oxidoreductase|\N
336922	336922	336922	0	19.352	13	6	10	6	1	493	53.6	8.48	12.35	6	0	5.78986	0.986533	0.952986	2.57646	0.353438	1.43287	0.589616	0.791975	0.0196184	0.00445458	0.00340466	0.00915922	0.00907314	99.0601	0.00716554	0.00867432	0.006164	0.00733462	0.00126367	17.2289	High	Medium	Medium	High	High	Peak Found	NAD(P)-binding Rossmann-like domain|Flavin-containing amine oxidase signature|\N	NAD(P)-binding Rossmann-like domain|Flavin-containing amine oxidase signature|\N	18	4	18	0.974
336925	336925	336925	0	11.773	17	3	6	3	1	237	25	4.84	17.69	3	0	3.51233	1.73666	2.84822	2.69907	0.1598	0.471562		0.315681	0.0119195	0.00487409	0.0101756	0.00898974	0.00366936	40.8172	0.00214862	0.00338552	0	0.00184471	0.0017131	92.8653	High	High	Peak Found	Peak Found	High	Not Found		hypothetical protein
337405	337405	337405	0	61.289	18	10	24	10	1	800	81.6	4.51	57.51	10	0	4.58535	12.8693	5.2556	7.57007	9.23439	26.9667	6.94632	14.3825	0.0155609	0.0584582	0.0185975	0.0308722	0.0239384	77.5403	0.186589	0.224229	0.0726187	0.161145	0.0789427	48.9885	Peak Found	High	Peak Found	High	High	High	Eukaryotic aspartyl protease|Pepsin (A1) aspartic protease family signature|Eukaryotic and viral aspartyl proteases active site.|\N	Eukaryotic aspartyl protease|Pepsin (A1) aspartic protease family signature|Eukaryotic and viral aspartyl proteases active site.|\N	20	5	20	1
338079	338079	338079	0	52.256	42	18	41	18	1	378	40.4	9.25	90.48	18	0	23.8516	11.167	12.1139	15.7108	5.24256	9.68778	6.98688	7.30574	0.0809432	0.0507255	0.0432781	0.0583156	0.0199467	34.2048	0.106287	0.0805543	0.0730426	0.0866278	0.0174343	20.1255	High	High	High	High	High	High	Kelch motif|\N	Kelch motif|\N	45	4	45	0.983
338988	338988	338988	0	27.252	21	5	12	5	1	334	36.8	6.81	27.09	5	0	0.688433	0.922111	0.965618	0.858721	0.278287	0.928152	0.229358	0.478599	0.00233627	0.000409826	0.000344979	0.00103036	0.00113142	109.808	0.000421347	0.000771763	0.000212154	0.000468421	0.000282759	60.3642	High	Peak Found	High	Peak Found	High	Peak Found	NMT1/THI5 like|\N	NMT1/THI5 like|\N	22	5	22	0.998
339042	339042	339042	0	8.195	4	3	6	3	1	683	72.4	4.68	3.89	3	0					0.731854	1.21818	0.169354	0.706464	0	0	0				0.0148365	0.0101278	0.000177047	0.00838045	0.0074843	89.3067	Peak Found	Peak Found	Peak Found	High	High	Peak Found	WSC domain|WSC domain profile.|present in yeast cell wall integrity and stress response component proteins|\N	WSC domain|WSC domain profile.|present in yeast cell wall integrity and stress response component proteins|\N	24	5	24	0.999
339853	339853	339853	0	16.624	29	6	11	6	1	350	39.1	6.4	21.97	6	0	4.16716	0.166855	0.324754	1.55292	0.399128	1.19968	1.88514	1.16132	0.0141417	0.000754437	0.00116022	0.00535212	0.0076147	142.274	0.00792529	0.00997531	0.0113795	0.00976002	0.00173712	17.7983	High	Peak Found	High	High	High	Medium	Alpha/beta hydrolase family|Epoxide hydrolase signature|\N	Alpha/beta hydrolase family|Epoxide hydrolase signature|\N
339883	339883	339883	0	32.297	18	10	15	10	1	733	80.4	5.72	34.59	10	0	3.93672	2.15394	5.14122	3.74396	0.526218	0.792665	0.647349	0.655411	0.0133597	0.00978035	0.0183677	0.0138359	0.00431342	31.1755	0.0106683	0.00659104	0.00676756	0.00800896	0.00230473	28.7769	High	High	High	High	High	Low	Catalase|Catalase-related immune-responsive|\N|Catalase signature|Catalase proximal heme-ligand signature.|Catalase proximal active site signature.|catalase family profile.	Catalase|Catalase-related immune-responsive|\N|Catalase signature|Catalase proximal heme-ligand signature.|Catalase proximal active site signature.|catalase family profile.	28	5	28	0.993
340098	340098	340098	0	19.306	20	3	4	3	1	241	26.3	5.25	12.86	3	0		1.38789		1.38789			0.277885	0.277885	0	0.00630444	0	0.00210148			0	0	0				Not Found	High	Not Found	Not Found	Not Found	Peak Found	Isochorismatase family|\N	Isochorismatase family|\N	19	5	19	0.993
340288	340288	340288	0.002	3.342	2	2	2	2	1	762	86.4	6.96	3.47	2	0					0.971825	1.62423	1.27116	1.28907	0	0	0				0.018261	0.0135055	0.0126194	0.0147953	0.00303387	20.5056	Peak Found	Peak Found	Peak Found	Peak Found	Medium	High	Protein kinase domain|Peptidase family M28|Protein kinases ATP-binding region signature.|Serine/Threonine protein kinases active-site signature.|Protein kinase domain profile.|Serine/Threonine protein kinases, catalytic domain|\N	Protein kinase domain|Peptidase family M28|Protein kinases ATP-binding region signature.|Serine/Threonine protein kinases active-site signature.|Protein kinase domain profile.|Serine/Threonine protein kinases, catalytic domain|\N	23	5	23	0.996
340904	340904	340904	0	11.894	7	3	5	3	1	593	63.9	5.1	14.2	3	0					0.898186	0.157564		0.527875	0	0	0				0.00180599	0.00130967	0	0.00103856	0.000933023	89.8385	Peak Found	Peak Found	Peak Found	High	High	Not Found	WSC domain|WSC domain profile.|present in yeast cell wall integrity and stress response component proteins	WSC domain|WSC domain profile.|present in yeast cell wall integrity and stress response component proteins	22	5	22	1
341622	341622	341622	0	38.936	35	9	19	9	1	217	22.7	9.66	47.99	9	0	37.6773	18.5784	36.2811	30.8456	0.814963	0.327618	0.372893	0.505158	0.127862	0.0843574	0.129619	0.113946	0.0256397	22.5016	0.00165224	0.00272402	0.00389744	0.0027579	0.00112299	40.7189	High	High	High	Peak Found	Peak Found	High	\N	hypothetical protein	20	5	20	1
342010	342010	342010	0	18.836	5	4	7	4	1	1278	140.4	5.47	23.25	4	0	1.31555	1.71562	1.89265	1.64127	0.122122	0.755257	0.799973	0.559117	0.00441681	0.00777017	0.00389154	0.0053595	0.00210415	39.2602	0.00247548	0.00627999	0.00836312	0.0057062	0.00298547	52.3198	High	High	High	High	High	Peak Found	Patched family|Sterol-sensing domain of SREBP cleavage-activation|Sterol-sensing domain (SSD) profile.|\N|2A060601: Niemann-Pick C type protein family	Patched family|Sterol-sensing domain of SREBP cleavage-activation|Sterol-sensing domain (SSD) profile.|\N|2A060601: Niemann-Pick C type protein family	25	5	25	0.997
342834	342834	342834	0	50.899	26	12	36	12	1	515	56.4	5.05	79.32	12	0	9.93594	1.27261	5.58234	5.59696	8.64266	22.5849	5.89935	12.3756	0.0308601	0.00548394	0.0180712	0.0181384	0.0126882	69.9523	0.174441	0.187159	0.0616733	0.141091	0.0690712	48.955	High	High	High	High	High	High	FAD binding domain|PCMH-type FAD-binding domain profile.|\N	FAD binding domain|PCMH-type FAD-binding domain profile.|\N	20	5	20	1
343255	343255	343255	0	340.058	63	60	243	60	1	692	75	7.05	579.82	60	0	473.972	542.771	547.214	521.319	83.2162	172.796	15.9914	90.6679	1.60848	2.46552	1.95499	2.00966	0.431128	21.4528	1.68678	1.43681	1.10806	1.41055	0.290253	20.5773	High	High	High	High	High	High		hypothetical protein
343364	343364	343364	0.002	3.502	7	2	2	1	1	302	31.2	7.27	4.54	2	0									0	0	0				0	0	0				Not Found	Not Found	High	Not Found	Not Found	Not Found	Fungal cellulose binding domain|Glycosyl hydrolase family 45|CBM1 (carbohydrate binding type-1) domain signature.|Glycosyl hydrolases family 45 active site.|CBM1 (carbohydrate binding type-1) domain profile.|Fungal-type cellulose-binding domain|\N	Fungal cellulose binding domain|Glycosyl hydrolase family 45|CBM1 (carbohydrate binding type-1) domain signature.|Glycosyl hydrolases family 45 active site.|CBM1 (carbohydrate binding type-1) domain profile.|Fungal-type cellulose-binding domain|\N	22	5	22	0.999
343592	343592	343592	0	11.314	14	3	8	3	1	316	35	7.03	19.15	3	0	2.27853	1.38234	2.17358	1.94482	0.171572	0.312593	0.413245	0.299137	0.0074926	0.00627925	0.00776537	0.00717907	0.000791115	11.0197	0.00347842	0.00259923	0.00432018	0.00346594	0.000860543	24.8286	High	High	High	High	High	High	WD domain, G-beta repeat|G protein beta WD-40 repeat signature|Trp-Asp (WD) repeats signature.|Trp-Asp (WD) repeats profile.|Trp-Asp (WD) repeats circular profile.|WD40 repeats|\N	WD domain, G-beta repeat|G protein beta WD-40 repeat signature|Trp-Asp (WD) repeats signature.|Trp-Asp (WD) repeats profile.|Trp-Asp (WD) repeats circular profile.|WD40 repeats|\N
345079	345079	345079	0.034	1.253	7	2	2	2	1	264	29.1	6.42	2.23	2	0									0	0	0				0	0	0				Not Found	Medium	Not Found	Not Found	Not Found	Not Found	Proteasome subunit|Proteasome beta-type subunit profile.|\N	Proteasome subunit|Proteasome beta-type subunit profile.|\N
345361	345361	345361	0	14.252	5	2	4	2	1	718	77.8	6.29	13.14	2	0					0.796835	0.346833	0.275853	0.473174	0	0	0				0.00143879	0.0028777	0.000288384	0.00153496	0.00129733	84.5191	Peak Found	Not Found	Peak Found	High	High	Peak Found	\N	hypothetical protein
346129	346129	346129	0	8.419	5	2	4	2	1	858	90.5	4.63	12.71	2	0	1.28855	0.995712	0.664776	0.983012	0.563224	0.978513		0.770868	0.00437283	0.00452008	0.002375	0.00375597	0.00119822	31.9018	0.00113599	0.000813635	0	0.000649874	0.000585431	90.0838	High	High	High	High	Peak Found	Not Found		hypothetical protein
346713	346713	346713	0	18.896	43	4	14	4	1	138	14.6	6.74	42.08	4	0	3.27157	3.87459	3.96716	3.70444	3.52782	5.28644	5.38684	4.7337	0.0111022	0.0140244	0.0139572	0.013028	0.00166807	12.8038	0.0710147	0.0439088	0.0554976	0.056807	0.0136003	23.9413	High	High	High	High	High	High	Cerato-platanin|\N	Cerato-platanin|\N	19	5	19	0.996
347158	347158	347158	0	41.49	63	7	15	7	1	184	19.8	7.3	42.17	7	0					2.44885	9.92372	5.35195	5.90818	0	0	0				0.0496475	0.0756035	0.0559507	0.0604006	0.013538	22.4137	Peak Found	Peak Found	Peak Found	High	High	High		hypothetical protein
347442	347442	347442	0.002	3.729	5	2	3	2	1	375	41.6	5.69	6.47	2	0					0.979682	0.724446	0.434999	0.713042	0	0	0				0.00198618	0.00060238	0.00454758	0.00237872	0.00200168	84.1495	Peak Found	Peak Found	Not Found	High	Peak Found	High	Actin|Actin signature|Actins signature 1.|Actins signature 2.|Actins and actin-related proteins signature.|\N	Actin|Actin signature|Actins signature 1.|Actins signature 2.|Actins and actin-related proteins signature.|\N
347782	347782	347782	0	128.691	41	20	48	20	1	577	62	6.3	112.83	20	0					3.54359	14.8534	9.73266	9.37655	0	0	0				0.0717765	0.123479	0.101723	0.0989926	0.025959	26.2231	Peak Found	Peak Found	Peak Found	High	High	High	Carboxylesterase family|Carboxylesterases type-B serine active site.|\N	Carboxylesterase family|Carboxylesterases type-B serine active site.|\N	20	5	20	1
347913	347913	347913	0	38.618	24	9	21	8	1	436	46	6.79	55.12	9	2	13.7534	16.7525	3.48274	11.3295	4.53887	6.34419	2.59997	4.49434	0.0466737	0.0760974	0.108637	0.0771361	0.0309948	40.1819	0.0920201	0.0527208	0.0271808	0.0573072	0.0326621	56.9947	High	Peak Found	High	High	High	High	LysM domain|Lysin motif|\N	LysM domain|Lysin motif|\N	18	5	22	0.998
348625	348625	348625	0	69.301	29	11	53	11	1	432	47.1	7.14	140.68	11	0	15.4274	13.8727	12.5481	13.9494	8.64617	12.3416	8.69495	9.89424	0.0523548	0.0630052	0.044675	0.053345	0.00920513	17.2558	0.175291	0.102621	0.0908993	0.122937	0.0457168	37.1872	High	High	High	High	High	High	Zinc carboxypeptidase|Carboxypeptidase A metalloprotease (M14) family signature|Zinc carboxypeptidases, zinc-binding region 1 signature.|\N	Zinc carboxypeptidase|Carboxypeptidase A metalloprotease (M14) family signature|Zinc carboxypeptidases, zinc-binding region 1 signature.|\N	20	5	20	1
349230	349230	349230	0	40.852	26	11	16	11	1	425	45.7	7.47	39.98	11	0	26.5579	7.98458	12.3267	15.623					0.0901272	0.0362697	0.0440364	0.0568111	0.0291127	51.2448	0	0	0				High	High	High	Peak Found	Peak Found	Peak Found	Eukaryotic aspartyl protease|Pepsin (A1) aspartic protease family signature|Eukaryotic and viral aspartyl proteases active site.|\N	Eukaryotic aspartyl protease|Pepsin (A1) aspartic protease family signature|Eukaryotic and viral aspartyl proteases active site.|\N	20	5	20	0.997
349963	349963	349963	0	23.193	24	7	16	7	1	321	33.7	7.18	33.61	7	0	7.42947	4.82794	7.2487	6.50204	2.72536	11.8466	11.8647	8.81224	0.0252128	0.0218165	0.0258969	0.0243087	0.00218524	8.98955	0.0551556	0.0915359	0.12403	0.0902405	0.0344555	38.1819	High	Medium	High	High	High	High	Esterase PHB depolymerase|\N	Esterase PHB depolymerase|\N	19	5	19	1
351151	351151	351151	0	82.171	38	19	55	19	1	716	78.4	6.9	152.01	19	0	14.393	24.2372	21.9163	20.1821	2.85435	5.48882	9.92166	6.08828	0.0488441	0.110067	0.0782985	0.07907	0.0306188	38.7237	0.0578686	0.0456398	0.0950519	0.0661867	0.0257349	38.8822	High	High	High	High	High	High	Starch binding domain|Glycosyl hydrolases family 15|Glycosyl hydrolase family 15 signature|Glucoamylase active site region signature.|CBM20 (carbohydrate binding type-20) domain profile.|\N	Starch binding domain|Glycosyl hydrolases family 15|Glycosyl hydrolase family 15 signature|Glucoamylase active site region signature.|CBM20 (carbohydrate binding type-20) domain profile.|\N
351250	351250	351250	0	40.548	36	12	29	12	1	464	47.9	8.51	62.39	12	0	37.2259	24.457	34.6123	32.0984	1.22455	1.61985	1.42817	1.42419	0.12633	0.111066	0.123657	0.120351	0.00815121	6.77285	0.0248262	0.0134628	0.0149304	0.0177398	0.00618073	34.841	High	High	High	High	High	High	\N	hypothetical protein	20	5	20	1
351338	351338	351338	0	103.41	39	17	79	17	1	437	49.2	7.02	206.37	17	0	18.5729	14.8413	194.229	75.8812	25.9657	51.6136	31.2146	36.2646	0.612572	0.476237	0.693909	0.594239	0.109988	18.509	0.526424	0.429169	0.326326	0.427306	0.100062	23.417	High	High	High	High	High	High	Domain of unknown function (DUF4419)	Domain of unknown function (DUF4419)	23	4	23	0.993
351599	351599	351599	0	83.833	58	10	45	10	1	210	22.3	8.46	162.24	10	0	19.6223	19.5335	28.8183	22.658	28.4354	24.3384	15.5357	22.7698	0.0665903	0.0887301	0.102898	0.0860728	0.0182992	21.2601	0.576395	0.202375	0.162078	0.313616	0.228464	72.8482	High	High	High	High	High	High	Domain of unknown function (DUF4360)	Domain of unknown function (DUF4360)	15	4	15	0.993
351779	351779	351779	0	21.591	29	4	9	4	1	147	15.4	7.74	23.81	4	0	2.62597	2.18673	5.43966	3.41745	0.475654	0.769526	0.227484	0.490888	0.00891152	0.00993016	0.0180074	0.012283	0.00498357	40.5728	0.00964324	0.00639864	0.00230776	0.00611655	0.00367587	60.0971	High	High	High	High	High	Peak Found		hypothetical protein
352925	352925	352925	0	56.321	32	12	29	12	1	490	53.7	7.64	70.78	12	0	23.5877	2.99254	2.55869	9.71298	2.14725	6.62913	1.93254	3.56964	0.0800476	0.0135935	0.00914095	0.0342607	0.0397151	115.92	0.0435284	0.0551215	0.0202033	0.0396177	0.0177845	44.8904	High	High	Peak Found	High	High	High	NAD(P)-binding Rossmann-like domain|\N	NAD(P)-binding Rossmann-like domain|\N	20	5	20	0.998
354077	354077	354077	0	68.904	31	8	38	8	1	180	19.4	4.81	115.48	8	0	16.9433	14.9643	48.9885	26.9653	3.52537	17.2747	14.2555	11.6852	0.362924	0.476796	0.175018	0.338246	0.152396	45.0546	0.608225	0.14364	0.14903	0.300298	0.266686	88.8071	High	High	High	High	High	High		hypothetical protein
356596	356596	356596	0	9.667	6	2	4	2	1	508	55.1	4.87	10.63	2	0					0.115126	0.672857	0.114589	0.300857	0	0	0				0.00233403	0.000559484	0.00119794	0.00136382	0.000898829	65.9052	Not Found	Not Found	Not Found	High	Peak Found	High	Thioredoxin|Thioredoxin-like domain|Thioredoxin family signature|Thioredoxin family active site.|Thioredoxin domain profile.|\N|pdi_dom: protein disulfide-isomerase domain|ER_PDI_fam: protein disulfide isomerase	Thioredoxin|Thioredoxin-like domain|Thioredoxin family signature|Thioredoxin family active site.|Thioredoxin domain profile.|\N|pdi_dom: protein disulfide-isomerase domain|ER_PDI_fam: protein disulfide isomerase	21	5	21	0.999
356689	356689	356689	0	20.042	9	7	10	7	1	980	109.7	6.87	20.7	7	0	5.41346	0.678142	0.515593	2.2024	0.238286	0.392518	0.497184	0.375996	0.0183301	0.00308026	0.00184202	0.00775079	0.00918283	118.476	0.00483097	0.00324496	0.00519769	0.00442454	0.00103787	23.4572	High	Peak Found	Peak Found	High	Peak Found	High	Peptidase family M1|ERAP1-like C-terminal domain|Membrane alanyl dipeptidase (M1) family signature|\N	Peptidase family M1|ERAP1-like C-terminal domain|Membrane alanyl dipeptidase (M1) family signature|\N
356820	356820	356820	0	5.495	10	2	4	2	1	245	25.8	7.36	9.86	2	0	1.53511	0.984435	2.21432	1.57796					0.00520958	0.00412657	0.00722182	0.00551932	0.0015707	28.4582	0	0	0				High	High	High	Peak Found	Peak Found	Not Found	Glycosyl hydrolase family 45|Glycosyl hydrolases family 45 active site.|\N	Glycosyl hydrolase family 45|Glycosyl hydrolases family 45 active site.|\N	17	5	22	0.999
357750	357750	357750	0	45.801	22	10	27	10	1	531	57	6.29	59.87	10	0	8.14253	16.2842	9.98991	11.4722	0.657434	0.999239	1.46688	1.04118	0.0276326	0.0739704	0.0356902	0.0457644	0.0247571	54.0969	0.0122807	0.00830842	0.0109424	0.0105105	0.00202106	19.2289	High	High	High	High	High	Medium	Subtilase family|Peptidase inhibitor I9|Subtilisin serine protease family (S8) signature|Serine proteases, subtilase family, histidine active site.|Serine proteases, subtilase family, serine active site.|\N	Subtilase family|Peptidase inhibitor I9|Subtilisin serine protease family (S8) signature|Serine proteases, subtilase family, histidine active site.|Serine proteases, subtilase family, serine active site.|\N	16	5	21	0.997
358232	358232	358232	0	150.236	56	27	74	27	1	477	53.9	5.45	177.14	27	0	75.8865	23.9295	114.739	71.5182	0.573864	1.32811	0.711753	0.871243	0.257529	1.04899	0.409918	0.572145	0.419929	73.3955	0.0116185	0.00856682	0.00744082	0.00920872	0.00216156	23.4729	High	High	High	Medium	High	High	Cupin|\N|bicupin_oxalic: bicupin, oxalate decarboxylase family	Cupin|\N|bicupin_oxalic: bicupin, oxalate decarboxylase family	19	5	19	0.999
358300	358300	358300	0	36.367	15	7	12	7	1	560	63.2	5.25	30.67	7	0	4.73546	1.14877	6.23422	4.03948	0.116563	0.362943		0.239753	0.0160536	0.00501886	0.022259	0.0144438	0.00873206	60.4553	0.0023529	0.00301788	0	0.00179026	0.00158566	88.5716	High	High	High	Peak Found	High	Not Found	Serine carboxypeptidase S28|\N	Serine carboxypeptidase S28|\N	21	5	21	0.987
358602	358602	358602	0	40.938	35	10	16	10	1	324	35.3	5.82	31.5	10	0	8.82667	1.65526	5.83488	5.43894	1.77676	3.95398	3.39746	3.04273	0.0299543	0.00751895	0.0181614	0.0185449	0.0112226	60.5158	0.0360216	0.0257384	0.0355136	0.0324245	0.00579596	17.8752	High	Peak Found	High	High	High	High	Transaldolase|Transaldolase active site.|Transaldolase signature 1.|\N|talAB: transaldolase	Transaldolase|Transaldolase active site.|Transaldolase signature 1.|\N|talAB: transaldolase
358693	358693	358693	0.009	2.3	10	3	5	3	1	152	17.1	7.66	5.62	3	0	0.889756	0.531459	0.624496	0.681904					0.00301949	0.00241226	0.00223109	0.00255428	0.00041294	16.1666	0	0	0				High	Medium	Peak Found	Peak Found	Peak Found	Not Found		hypothetical protein
358816	358816	358816	0	24.264	20	4	7	4	1	353	38.5	4.89	19.87	4	0	2.79453	3.32636	4.74977	3.62355	0.751632	0.348673	0.556131	0.552145	0.00705686	0.0151099	0.0169692	0.0130453	0.0052688	40.3885	0.00152384	0.000289923	0.00581394	0.00254257	0.00289949	114.038	Peak Found	High	High	Peak Found	Peak Found	High	Fungal fucose-specific lectin|\N	Fungal fucose-specific lectin|\N
359383	359383	359383	0	8.043	7	3	4	3	1	460	49.8	9.13	8.84	3	0					0.777212	0.612935	2.79395	1.3947	0	0	0				0.015757	0.00509658	0.0291997	0.0166844	0.0120783	72.3925	Not Found	Not Found	Not Found	High	High	High	Elongation factor Tu GTP binding domain|Elongation factor Tu C-terminal domain|Elongation factor Tu domain 2|GTP-binding elongation factor signature|GTP-binding elongation factors signature.|\N|EF-1_alpha: translation elongation factor EF-1, subunit alpha	Elongation factor Tu GTP binding domain|Elongation factor Tu C-terminal domain|Elongation factor Tu domain 2|GTP-binding elongation factor signature|GTP-binding elongation factors signature.|\N|EF-1_alpha: translation elongation factor EF-1, subunit alpha
359399	359399	359399	0	7.465	22	4	5	4	1	256	27.8	6.68	4.62	4	0	1.21597	1.33627	1.87753	1.47659					0.00412653	0.00606996	0.00670772	0.00563474	0.00134451	23.8611	0	0	0				High	High	High	Peak Found	Peak Found	Peak Found	Pyridoxamine 5'-phosphate oxidase|\N	Pyridoxamine 5'-phosphate oxidase|\N	17	4	17	0.993
360261	360261	360261	0	8.466	9	2	2	2	1	355	38.4	5.55	5.79	2	0	0.377192	0.219137	0.193371	0.263233					0.00128004	9.95423e-05	0.000390501	0.000590029	0.000615024	104.236	0	0	0				High	Peak Found	Peak Found	Peak Found	Peak Found	Not Found	Inositol monophosphatase family|Inositol monophosphatase superfamily signature|Inositol monophosphatase family signature 2.|\N	Inositol monophosphatase family|Inositol monophosphatase superfamily signature|Inositol monophosphatase family signature 2.|\N
363068	363068	363068	0	11.59	15	4	4	4	1	268	30.2	8.38	8.43	4	0					0.321823	0.415556		0.368689	0	0	0				0.00608656	0.00345536	0	0.00318064	0.00305257	95.9734	Peak Found	Peak Found	Peak Found	High	High	Not Found	Peroxidase, family 2|Heme haloperoxidase family profile.|\N	Peroxidase, family 2|Heme haloperoxidase family profile.|\N	19	5	19	0.998
363175	363175	363175	0	11.061	17	2	6	2	1	204	22.9	6.13	20.55	2	0	0.373853			0.373853	0.214153	0.339988	0.837969	0.464037	0.00125694	0	0	0.000418981			0.00426592	0.00282695	0.00876034	0.0052844	0.00309504	58.5693	High	Not Found	Not Found	High	High	High	\N	hypothetical protein
364136	364136	364136	0	8.641	7	2	2	2	1	348	38.7	7.14	6.04	2	0									0	0	0				0	0	0				High	High	Not Found	Not Found	Not Found	Not Found	Putative cyclase|\N	Putative cyclase|\N	16	5	16	0.999
364258	364258	364258	0.009	2.318	10	2	4	2	1	185	20.8	10.68	8.77	2	0					0.251697	0.269439	0.389812	0.303649	0	0	0				0.00510286	0.00224039	0.00407518	0.00380614	0.00145008	38.0983	Not Found	Not Found	Not Found	High	Medium	Medium	Ribosomal protein L22p/L17e|Ribosomal protein L22 signature.|\N|L22_arch: ribosomal protein L22	Ribosomal protein L22p/L17e|Ribosomal protein L22 signature.|\N|L22_arch: ribosomal protein L22
364294	364294	364294	0	10.289	10	4	12	4	1	409	45.9	5.9	14.76	4	0	0.463842	0.334117	0.252235	0.350065	0.133666	0.285534	4.55924	1.65948	0.0015741	0.000151772	9.0114e-05	0.000605329	0.000839547	138.693	0.00270992	0.00237423	0.0476612	0.0175818	0.0260501	148.165	Medium	High	Peak Found	Low	High	High	Glutathione S-transferase, C-terminal domain|Elongation factor 1 gamma, conserved domain|Glutathione S-transferase, N-terminal domain|Elongation factor 1 (EF-1) gamma C-terminal domain profile.|Soluble glutathione S-transferase N-terminal domain profile.|Soluble glutathione S-transferase C-terminal domain profile.|\N	Glutathione S-transferase, C-terminal domain|Elongation factor 1 gamma, conserved domain|Glutathione S-transferase, N-terminal domain|Elongation factor 1 (EF-1) gamma C-terminal domain profile.|Soluble glutathione S-transferase N-terminal domain profile.|Soluble glutathione S-transferase C-terminal domain profile.|\N
364528	364528	364528	0	17.083	35	5	7	5	1	179	19.8	9.42	15.03	5	0	3.23236	1.22212	2.45625	2.30357	0.654398	0.583794		0.619096	0.0109683	0.00555144	0.00877525	0.00843166	0.00272471	32.3153	0.00132671	0.00484833	0	0.00205835	0.0025056	121.729	High	Peak Found	High	Peak Found	High	Not Found	YCII-related domain|\N	YCII-related domain|\N
364596	364596	364596	0	25.095	17	3	11	2	1	252	27.2	6.67	34.7	3	0	2.43875	0.415633	1.87989	1.57809	3.94194	1.28135		2.61165	0.00827388	0.001888	0.00671613	0.005626	0.00332959	59.1821	0.0799182	0.0854898	0	0.055136	0.0478304	86.7498	High	High	High	High	High	Not Found		hypothetical protein
364689	364689	364689	0	5.399	3	2	6	2	1	319	35.2	5.96	2.54	2	0					0.431925	0.826929	0.849965	0.702939	0	0	0				0.00081742	0.000687595	0.000888514	0.000797843	0.00010188	12.7695	Not Found	Not Found	Not Found	High	High	Medium	NmrA-like family|\N	NmrA-like family|\N
365054	365054	365054	0	36.383	25	6	15	6	1	302	33.8	7.23	44.42	6	0	21.3328	2.32133	9.48875	11.0476	0.597546	0.651774	1.19154	0.813621	0.0722951	0.0923089	0.0338997	0.0661679	0.0296827	44.8597	0.0103347	0.00541952	0.0124563	0.00940349	0.00360962	38.3859	High	High	High	High	Peak Found	High	Necrosis inducing protein (NPP1)	Necrosis inducing protein (NPP1)	49	3	49	0.969
365168	365168	365168	0	6.705	5	3	4	3	1	961	102.9	6.86	8.67	3	0	0.155839	0.579476	0.31713	0.350815					0.000528856	0.00263225	0.00113299	0.00143136	0.00108298	75.6604	0	0	0				High	High	Peak Found	Peak Found	Peak Found	Peak Found	Amidohydrolase|\N	Amidohydrolase|\N
365189	365189	365189	0	101.252	52	18	51	18	1	336	36.7	6.32	128.97	18	0	52.2116	32.6255	67.2474	50.6948	24.7298	67.9262	38.8734	43.8431	0.177186	0.1482	0.24025	0.188545	0.0470643	24.9618	0.501367	0.564809	0.406392	0.490856	0.0797298	16.243	High	High	High	High	High	High	Pectate lyase|\N	Pectate lyase|\N	16	5	18	0.998
365192	365192	365192	0	33.653	11	6	14	6	1	1018	108.1	4.78	37.31	6	0	2.35993	2.464	3.74195	2.85529	2.3437	6.95735	2.76392	4.02166	0.00800869	0.00910601	0.0133686	0.0101611	0.00283144	27.8655	0.0475028	0.0578478	0.0288947	0.0447484	0.0146717	32.7871	Peak Found	High	High	High	High	High	Group XII secretory phospholipase A2 precursor (PLA2G12)|PAN domain|\N	Group XII secretory phospholipase A2 precursor (PLA2G12)|PAN domain|\N
365246	365246	365246	0	18.127	23	6	22	6	1	211	23.3	6.09	36.85	6	0	22.1834	4.77453	7.65952	11.5391	1.19379	3.43734	2.27646	2.30253	0.0747217	0.0185217	0.0273646	0.0402027	0.0302196	75.1681	0.0242026	0.0285816	0.0237944	0.0255262	0.00265393	10.3969	High	High	High	High	High	High		hypothetical protein
365412	365412	365412	0	78.856	42	16	64	16	1	469	49.6	5.68	159.18	16	0	84.7897	35.1724	29.1868	49.7163	15.1254	34.5436	29.6935	26.4542	0.287741	0.159769	0.103994	0.183835	0.0942077	51.2458	0.306649	0.287232	0.310424	0.301435	0.0124443	4.12836	High	High	High	High	High	High	Prokaryotic membrane lipoprotein lipid attachment site profile.	Prokaryotic membrane lipoprotein lipid attachment site profile.	36	4	36	0.998
365656	365656	365656	0	22.252	17	4	7	4	1	284	30.8	5.26	14.6	4	0	0.597792	0.249153	0.614215	0.487053	0.331654	1.2415	2.27945	1.2842	0.00202867	0.00113155	0.00219436	0.00178486	0.000571815	32.037	0.0067229	0.00851585	0.02383	0.0130229	0.00940202	72.1961	Peak Found	Peak Found	High	High	High	High		hypothetical protein
365679	365679	365679	0	8.347	14	3	6	3	1	238	25.8	6.74	16.76	3	0					0.253147	0.446459	0.433745	0.377784	0	0	0				0.00513226	0.00336465	0.000453448	0.00298345	0.00236258	79.1896	Not Found	Not Found	Not Found	High	High	High		hypothetical protein
366058	366058	366058	0.002	4.03	9	2	2	2	1	231	25.3	4.46	2.38	2	0									0	0	0				0	0	0				High	Not Found	Not Found	Not Found	Not Found	Not Found	EF-1 guanine nucleotide exchange domain|Eukaryotic elongation factor 1 beta central acidic region|Elongation factor 1 beta/beta'/delta chain signature 1.|Elongation factor 1 beta/beta'/delta chain signature 2.|\N	EF-1 guanine nucleotide exchange domain|Eukaryotic elongation factor 1 beta central acidic region|Elongation factor 1 beta/beta'/delta chain signature 1.|Elongation factor 1 beta/beta'/delta chain signature 2.|\N
366109	366109	366109	0	254.375	49	28	138	27	1	644	69.2	6.29	382.06	28	1	166.761	125.53	23.5232	105.271	12.1814	15.8568	27.6937	18.5773	0.565715	0.570215	0.727112	0.621014	0.0919108	14.8001	0.246964	0.13185	0.289516	0.222777	0.0815683	36.6144	High	High	High	High	High	High	GMC oxidoreductase|\N	GMC oxidoreductase|\N	22	5	22	1
366332	366332	366332	0.002	3.496	3	3	3	3	1	505	53.9	6.84	2.15	3	0					0.287833	0.534998	0.548494	0.457108	0	0	0				0.000583547	0.000441113	0.0057341	0.00225292	0.00301563	133.854	Not Found	Not Found	Peak Found	Peak Found	Peak Found	High	Pyridine nucleotide-disulphide oxidoreductase|Pyridine nucleotide-disulphide oxidoreductase, dimerisation domain|\N|FAD-dependent pyridine nucleotide reductase signature|Pyridine nucleotide disulphide reductase class-I signature|Pyridine nucleotide-disulphide oxidoreductases class-I active site.|lipoamide_DH: dihydrolipoyl dehydrogenase	Pyridine nucleotide-disulphide oxidoreductase|Pyridine nucleotide-disulphide oxidoreductase, dimerisation domain|\N|FAD-dependent pyridine nucleotide reductase signature|Pyridine nucleotide disulphide reductase class-I signature|Pyridine nucleotide-disulphide oxidoreductases class-I active site.|lipoamide_DH: dihydrolipoyl dehydrogenase
366867	366867	366867	0	45.29	23	9	19	9	1	534	57.5	4.94	53.58	9	0	6.15581	1.64754	6.13622	4.64653	0.258996	0.775934	0.262224	0.432385	0.0208905	0.00748389	0.0219024	0.0167589	0.00804833	48.0242	0.00525072	0.00645192	0.00274136	0.00481467	0.00189332	39.3241	High	High	High	Peak Found	High	High	Tannase and feruloyl esterase|\N	Tannase and feruloyl esterase|\N
367841	367841	367841	0	38.595	45	10	29	10	1	291	31.3	5.86	70.87	10	0	8.62951	7.35685	4.76385	6.91674	2.39756	4.21687	15.2883	7.30091	0.0292852	0.0334182	0.0168129	0.0265054	0.00864462	32.6145	0.0486076	0.0350635	0.159828	0.0811663	0.0684586	84.3436	High	High	High	High	High	High		hypothetical protein
367908	367908	367908	0	9.715	20	4	7	4	1	198	20.6	7.8	15.84	4	0	3.14179	5.76294	2.36652	3.75709					0.010229	0.0258949	0.00845463	0.0148595	0.00959804	64.5919	0	0	0				High	High	Peak Found	Peak Found	Peak Found	Not Found	Pectate lyase|\N	Pectate lyase|\N
368070	368070	368070	0	31.879	30	7	15	7	1	321	34.3	7.06	40.71	7	0					3.78251	5.63429	4.59315	4.66999	0	0	0				0.06098	0.0468494	0.0480166	0.0519487	0.00784315	15.0979	Peak Found	Peak Found	Peak Found	High	High	High	Survival protein SurE|\N	Survival protein SurE|\N	40	3	40	0.966
368082	368082	368082	0	50.14	46	11	40	11	1	225	24.4	8.7	95.12	11	0	77.1963	74.3751	63.9663	71.8459	8.24816	22.8919	31.1554	20.7652	0.261974	0.337846	0.228527	0.276116	0.0560151	20.2868	0.162694	0.190347	0.325707	0.226249	0.0872357	38.5574	High	High	High	High	High	High	Glycosyl hydrolase family 61	Glycosyl hydrolase family 61	18	5	18	0.999
368104	368104	368104	0	353.895	66	66	309	65	1	453	49.6	5.22	696	66	1	2467.93	16.2667	2645.87	1710.02	15.8929	44.5693	27.1967	29.2196	8.37519	4.8162	9.45269	7.54803	2.4264	32.1462	0.322193	0.370526	0.284258	0.325659	0.0432381	13.2771	High	High	High	High	High	High	Glycosyl hydrolase family 7|Glycosyl hydrolase family 7 signature|\N	Glycosyl hydrolase family 7|Glycosyl hydrolase family 7 signature|\N	23	5	23	0.928
368330	368330	368330	0	11.667	21	4	9	4	1	219	23.7	8.48	17.84	4	0	15.2799	6.46336	8.78963	10.1776	2.53498	2.96869	0.765381	2.08968	0.0518541	0.0293596	0.0313711	0.0375283	0.0124472	33.1676	0.0513937	0.0246841	0.000800149	0.025626	0.0253099	98.7666	High	Peak Found	High	High	High	Peak Found		hypothetical protein
369801	369801	369801	0	65.913	60	21	72	21	1	330	35.4	5.47	139.05	21	0	18.4475	6.17446	16.6197	13.7472	96.1345	212.327	128.537	145.666	0.0626036	0.0280473	0.0593758	0.0500089	0.0190877	38.1686	1.94901	1.76306	1.34376	1.68528	0.310031	18.3964	High	High	High	High	High	High	Rhodanese-like domain|Rhodanese domain profile.|Rhodanese Homology Domain|\N	Rhodanese-like domain|Rhodanese domain profile.|Rhodanese Homology Domain|\N	21	5	21	1
369960	369960	369960	0	8.957	9	2	2	2	1	395	43.9	6.7	4.94	2	0	0.186798	0.169935		0.178367					0.000633919	0.000771925	0	0.000468615	0.000411657	87.8454	0	0	0				High	High	Not Found	Not Found	Not Found	Not Found	Peptidase family M28|\N	Peptidase family M28|\N	16	5	16	1
370226	370226	370226	0	40.735	24	11	17	11	1	621	68.6	6.93	34.72	11	0	3.44447	3.31579	4.84337	3.86788	2.49479	3.63279	0.525623	2.21773	0.011689	0.0150382	0.0173033	0.0146768	0.00282456	19.245	0.0505788	0.0302068	0.005495	0.0287602	0.0225767	78.4997	High	High	High	High	High	High	PhoD-like phosphatase|\N	PhoD-like phosphatase|\N	16	5	16	0.996
370778	370778	370778	0	116.399	65	20	64	20	1	283	31.3	6.52	170.11	20	0	18.3638	393.42	351.922	254.568	2.15569	2.53866	5.78231	3.49222	0.367745	1.78701	1.25721	1.13732	0.71719	63.0594	0.0407616	0.017078	0.0604498	0.0394298	0.0217166	55.0765	High	High	High	High	High	High	Glycosyl hydrolases family 16|\N	Glycosyl hydrolases family 16|\N	19	5	19	0.996
371076	371076	371076	0	119.856	50	27	99	27	1	510	53.6	6.27	204.94	27	0	172.619	23.4222	325.625	173.889	22.5226	52.6146	32.3444	35.8272	0.585801	0.922312	1.16133	0.889813	0.289136	32.494	0.456619	0.432893	0.334896	0.408136	0.0645272	15.8102	High	High	High	High	High	High	PA domain|Peptidase family M28|\N	PA domain|Peptidase family M28|\N	20	5	20	0.999
371599	371599	371599	0	10.766	31	4	11	4	1	108	11.7	9.19	25.57	4	0					1.15295	1.71993	1.14466	1.33918	0	0	0				0.0233209	0.0141521	0.0119665	0.0164798	0.00602444	36.5564	Peak Found	Peak Found	Peak Found	High	High	High	Cytochrome c|Class IA and IB cytochrome C signature|Cytochrome c family profile.|\N	Cytochrome c|Class IA and IB cytochrome C signature|Cytochrome c family profile.|\N
372156	372156	372156	0	6.048	13	4	5	4	1	472	52.3	8.22	6.69	4	0	0.615136	0.126326	0.815727	0.519063	0.394292	0.66262	0.757195	0.604702	0.00207185	0.000573833	0.00029142	0.000979033	0.000956881	97.7373	0.00799379	0.00550964	0.00791592	0.00713978	0.00141228	19.7805	High	Peak Found	Peak Found	High	High	High	Citrate synthase|Citrate synthase signature|Citrate synthase signature.|\N|cit_synth_euk: citrate (Si)-synthase, eukaryotic	Citrate synthase|Citrate synthase signature|Citrate synthase signature.|\N|cit_synth_euk: citrate (Si)-synthase, eukaryotic
372937	372937	372937	0	30.664	34	5	18	5	1	179	19.6	4.94	46.99	5	0	31.6188	43.1412	35.164	36.6413	1.9915	6.43826	6.17894	4.86957	0.105412	0.195967	0.125628	0.142336	0.0475336	33.3954	0.0403652	0.0535344	0.0645121	0.0528039	0.01209	22.896	High	High	High	High	High	High	ML domain|Domain involved in innate immunity and lipid metabolism.|\N	ML domain|Domain involved in innate immunity and lipid metabolism.|\N	17	5	17	0.999
372953	372953	372953	0	61.503	34	17	34	17	1	623	68.2	5.59	83.68	17	0	3.53267	3.55633	4.863	3.984	5.53718	11.6248	6.67738	7.94646	0.0119865	0.0161545	0.0173736	0.0151715	0.0028249	18.6197	0.11226	0.0964751	0.0690787	0.0926045	0.0218492	23.5941	High	High	High	High	High	High	Starch binding domain|Glycosyl hydrolases family 15|\N|Glycosyl hydrolase family 15 signature|Glucoamylase active site region signature.|CBM20 (carbohydrate binding type-20) domain profile.	Starch binding domain|Glycosyl hydrolases family 15|\N|Glycosyl hydrolase family 15 signature|Glucoamylase active site region signature.|CBM20 (carbohydrate binding type-20) domain profile.	22	5	22	0.999
373401	373401	373401	0	14.213	12	3	4	3	1	445	48.8	6.14	13.26	3	0	1.29776	0.251633	0.847238	0.798876	0.737637	0.157964	0.255258	0.38362	0.00410551	0.00114303	0.00302686	0.00275847	0.00149937	54.355	0.00148154	0.00130626	0.00266853	0.00181878	0.000741108	40.7476	High	Peak Found	High	Peak Found	High	High	S-adenosyl-L-homocysteine hydrolase, NAD binding domain|S-adenosyl-L-homocysteine hydrolase|\N|S-adenosyl-L-homocysteine hydrolase signature 1.|S-adenosyl-L-homocysteine hydrolase signature 2.|ahcY: adenosylhomocysteinase	S-adenosyl-L-homocysteine hydrolase, NAD binding domain|S-adenosyl-L-homocysteine hydrolase|\N|S-adenosyl-L-homocysteine hydrolase signature 1.|S-adenosyl-L-homocysteine hydrolase signature 2.|ahcY: adenosylhomocysteinase
373418	373418	373418	0	6.722	5	2	2	2	1	450	49.3	7.66	5.27	2	0					0.251279	0.232786	0.484852	0.322972	0	0	0				0.00509438	0.00191478	0.00506823	0.00402579	0.00182824	45.4132	Peak Found	Peak Found	Peak Found	High	Peak Found	High	Aminotransferase class I and II|Aspartate aminotransferase signature|Aminotransferases class-I pyridoxal-phosphate attachment site.|\N	Aminotransferase class I and II|Aspartate aminotransferase signature|Aminotransferases class-I pyridoxal-phosphate attachment site.|\N
373592	373592	373592	0	31.809	18	7	25	7	1	645	70	7.53	59.81	7	0	1.13417	0.94768	1.83954	1.30713	1.41969	4.41159	4.51631	3.4492	0.00384895	0.0043048	0.00653824	0.00489733	0.00143923	29.3881	0.0287826	0.0365958	0.0472147	0.037531	0.00925159	24.6505	Peak Found	High	Peak Found	High	High	High	GMC oxidoreductase|\N|GMC oxidoreductases signature 2.	GMC oxidoreductase|\N|GMC oxidoreductases signature 2.	22	5	22	1
374292	374292	374292	0	34.402	10	8	13	8	1	869	94.2	5.2	30.58	8	0	2.39167	4.49499	7.23835	4.70833	0.253345	0.561417	0.374313	0.396358	0.00811637	0.020028	0.0258599	0.0180014	0.00904369	50.2388	0	0	0	0	0	#DIV/0!	High	High	High	Peak Found	Peak Found	Peak Found	Glycosyl hydrolase family 3 N terminal domain|Glycosyl hydrolase family 3 C-terminal domain|Fibronectin type III-like domain|Glycosyl hydrolase family 3 signature|Glycosyl hydrolases family 3 active site.|\N	Glycosyl hydrolase family 3 N terminal domain|Glycosyl hydrolase family 3 C-terminal domain|Fibronectin type III-like domain|Glycosyl hydrolase family 3 signature|Glycosyl hydrolases family 3 active site.|\N	18	5	18	1
375177	375177	375177	0	6.61	12	2	2	2	1	156	17.7	10.58	5.78	2	0					0.169359	0.133881	0.589733	0.297658	0	0	0				0.002168	0.00111322	0.00616522	0.00314881	0.00266499	84.6349	Peak Found	Not Found	Not Found	High	Peak Found	High	Ribosomal protein S13/S18|\N|Ribosomal protein S13 signature.|Ribosomal protein S13 family profile.	Ribosomal protein S13/S18|\N|Ribosomal protein S13 signature.|Ribosomal protein S13 family profile.
375323	375323	375323	0	20.348	15	7	10	7	1	611	66.8	5.2	24.33	7	0	2.77595	5.55997	3.72759	4.02117					0.00940233	0.025256	0.0132929	0.0159837	0.00826227	51.6917	0.00182635	0.00160049	0.00418242				High	High	High	Peak Found	Peak Found	Peak Found	Alkaline phosphatase|Alkaline phosphatase signature|Alkaline phosphatase active site.|Alkaline phosphatase homologues|\N	Alkaline phosphatase|Alkaline phosphatase signature|Alkaline phosphatase active site.|Alkaline phosphatase homologues|\N
376862	376862	376862	0	52.252	32	9	33	9	1	262	28.9	8.51	74.08	9	0	14.3916	28.152	35.668	26.0705	0.423161	0.292299	1.54682	0.754094	0.353069	0.127879	0.127425	0.202791	0.130144	64.1766	0.00852128	0.00241153	0.0161631	0.00903199	0.00689002	76.2846	High	High	High	High	Peak Found	High		hypothetical protein
376939	376939	376939	0	12.742	10	3	9	3	1	252	27.5	6.54	12.62	3	0	0.393727	0.979584	0.318967	0.564092	0.438627	0.136584	0.22183	0.26568	0.00133616	0.000444938	0.00113644	0.000972511	0.000467677	48.0896	0.000889263	0.00113089	0.000231126	0.000750428	0.000465674	62.0545	High	High	High	Peak Found	High	Peak Found	Dienelactone hydrolase family|\N	Dienelactone hydrolase family|\N
376977	376977	376977	0	6.296	25	3	7	3	1	166	18.8	7.24	19.22	3	0	5.3594	3.75883	7.43942	5.51922					0.0181877	0.0170744	0.0264485	0.0205702	0.0051211	24.8957	0	0	0				Medium	High	High	Peak Found	Peak Found	Peak Found		hypothetical protein
376980	376980	376980	0	11.196	9	4	6	4	1	828	90.5	5.25	13.05	4	0					0.266819	0.494582	0.195884	0.319095	0	0	0				0.00406831	0.00411246	0.00204781	0.00340952	0.00117948	34.5938	Peak Found	Peak Found	Peak Found	High	Medium	High	Pectate lyase superfamily protein|\N	Pectate lyase superfamily protein|\N	19	5	19	1
377003	377003	377003	0	28.039	23	6	11	6	1	370	39.9	9.57	32.02	6	0	5.63357	4.55322	2.96945	4.38541	0.165712	0.218844	2.15375	0.846103	0.0191181	0.0184212	0.0103854	0.0159749	0.00485317	30.38	0	0	0	0	0	#DIV/0!	High	High	High	Peak Found	Peak Found	Peak Found	Glucose / Sorbosone dehydrogenase|\N	Glucose / Sorbosone dehydrogenase|\N	20	5	20	1
377008	377008	377008	0	53.228	18	10	41	10	1	682	73.3	5.94	111.52	10	0	15.1579	4.99147	8.98724	9.71219	3.47372	16.7139	7.94667	9.37811	0.0514399	0.0226736	0.0321073	0.0354069	0.0146643	41.4164	0.0704254	0.138977	0.0830702	0.0974909	0.0364802	37.419	High	High	High	High	High	High	FAD binding domain|Berberine and berberine like|PCMH-type FAD-binding domain profile.|\N	FAD binding domain|Berberine and berberine like|PCMH-type FAD-binding domain profile.|\N
378966	378966	378966	0	8.217	27	3	5	3	1	99	10.7	8.97	13.57	3	0	0.992773	0.439835	0.526392	0.653	0.613894	1.15865	1.69622	1.15625	0.00336909	0.00199793	0.00188031	0.00241578	0.000827685	34.2617	0.012446	0.00963419	0.0111821	0.0110874	0.00140828	12.7016	Peak Found	High	Peak Found	Peak Found	High	High		hypothetical protein
379025	379025	379025	0	54.659	29	9	31	9	1	338	37.5	5.91	84.77	9	0	5.35349	8.1194	11.3364	8.26977	12.1636	26.894	37.8236	25.6271	0.0181677	0.0368816	0.0405008	0.03185	0.0119867	37.6347	0.246601	0.223625	0.395418	0.288548	0.0932626	32.3214	Peak Found	High	High	High	High	High	\N	hypothetical protein
379146	379146	379146	0	7.262	16	3	3	3	1	309	34	5.31	4.94	3	0					0.463737	0.218983	0.67897	0.453896	0	0	0				0.000940171	0.00175363	0.000709813	0.00113454	0.000548381	48.3352	Peak Found	Peak Found	Peak Found	High	High	High	Putative esterase|\N	Putative esterase|\N
380272	380272	380272	0	134.126	53	14	69	14	1	295	32.9	6.7	179.91	14	0	127.575	82.8356	136.263	115.558	0.557849	2.19964	2.81345	1.85698	0.43294	0.372862	0.486815	0.430872	0.0570049	13.2301	0.0113096	0.0182901	0.0217589	0.0171195	0.0053221	31.0879	High	High	High	Peak Found	High	High		hypothetical protein
380988	380988	380988	0	17.544	31	3	9	3	1	154	15.9	6.32	37.36	3	0	3.11573	1.44867	1.19343	1.91928	0.714566	1.73752	0.851539	1.10121	0.0105736	0.00658054	0.00426367	0.00713925	0.00319183	44.7081	0.0142212	0.0144476	0.000889714	0.00985283	0.00776311	78.7907	High	High	High	Peak Found	High	High	Copper/zinc superoxide dismutase (SODC)|Cu-Zn-superoxide dismutase family signature|Copper/Zinc superoxide dismutase signature 1.|Copper/Zinc superoxide dismutase signature 2.|\N	Copper/zinc superoxide dismutase (SODC)|Cu-Zn-superoxide dismutase family signature|Copper/Zinc superoxide dismutase signature 1.|Copper/Zinc superoxide dismutase signature 2.|\N
381410	381410	381410	0	11.568	10	5	9	5	1	680	75.1	7.08	13.62	5	0	0.945121	1.47962	1.13166	1.18547	0.174958	0.745529	2.32462	1.0817	0.00320738	0.00672111	0.00361966	0.00451605	0.00192073	42.5313	0.00352958	0.00619515	0.0242581	0.0113276	0.0112772	99.5547	Peak Found	High	Peak Found	High	Peak Found	High	GMC oxidoreductase|\N|GMC oxidoreductases signature 1.|GMC oxidoreductases signature 2.	GMC oxidoreductase|\N|GMC oxidoreductases signature 1.|GMC oxidoreductases signature 2.
381424	381424	381424	0	68.126	25	14	57	14	1	703	75.7	8.95	131.04	14	0	258.784	128.742	1.53784	129.688	1.46693	14.8121	13.8957	10.0583	0.878214	0.584807	0.359062	0.607361	0.26031	42.8591	0.028519	0.123164	0.145269	0.0989839	0.0620172	62.6539	High	High	High	High	High	High	GDSL-like Lipase/Acylhydrolase|NAD dependent epimerase/dehydratase family|\N	GDSL-like Lipase/Acylhydrolase|NAD dependent epimerase/dehydratase family|\N
381572	381572	381572	0	62.311	17	12	25	12	1	728	79.4	5.88	56.66	12	0	38.8578	21.8728	25.5624	28.7643	0.788552	1.66742	0.238135	0.898035	0.131692	0.0990588	0.0913163	0.107356	0.0214283	19.9601	0.0158309	0.0138646	0.00241298	0.0107028	0.00724623	67.7038	High	High	High	High	Peak Found	Peak Found	Polysaccharide deacetylase|NodB homology domain profile.|\N	Polysaccharide deacetylase|NodB homology domain profile.|\N
381608	381608	381608	0	30.907	32	10	30	10	1	377	41.8	5.81	58.02	10	0	5.44117	2.63148	7.69962	5.25742	7.51847	19.5293	16.2723	14.44	0.0184613	0.0119534	0.0275078	0.0193075	0.00781165	40.4591	0.152273	0.162387	0.170115	0.161591	0.0089476	5.53717	High	High	High	High	High	High	Glycosyl hydrolase catalytic core|\N	Glycosyl hydrolase catalytic core|\N
381624	381624	381624	0	4.996	9	2	4	2	1	118	12.4	5.34	4.81	2	0					0.392346	0.143443		0.267894	0	0	0				0.00795434	0.00119273	0	0.00304903	0.00428979	140.694	Not Found	Not Found	Not Found	High	Peak Found	High		hypothetical protein
381655	381655	381655	0.002	4.181	11	2	2	2	1	170	18	7.06	2.37	2	0	1.29888	1.46629	0.614947	1.12671	0.846756	0.124519	0.654594	0.541956	0.00349504	0.00475428	0.00219682	0.00348205	0.00127878	36.7248	0.0017167	0.000851892	0.0068433	0.0031373	0.00323849	103.226	Peak Found	Peak Found	High	Peak Found	Peak Found	High		hypothetical protein
382099	382099	382099	0	52.08	40	7	20	6	1	236	24.6	8.16	71.65	7	0	2.75825	3.54965	1.69427	2.66739	1.67594	6.66344	1.6439	3.32776	0.00936042	0.0161242	0.00574988	0.0104115	0.00526641	50.5826	0.0216442	0.0554068	0.111274	0.062775	0.0452669	72.1098	High	High	Peak Found	High	High	High	Glycosyl hydrolase family 61	Glycosyl hydrolase family 61	20	3	20	0.973
382431	382431	382431	0	10.289	6	3	5	3	1	516	56.4	6.24	8.06	3	0	0.264479	0.165228	0.318313	0.24934					0.000897539	0.000750541	0.00107833	0.000908803	0.000164185	18.066	0	0	0				High	High	High	Not Found	Not Found	Not Found		hypothetical protein
382721	382721	382721	0	132.439	54	21	85	21	1	384	41.8	7.96	239.41	21	0	559.464	179.292	23.8179	254.192	2.89415	5.15591	4.24562	4.09856	1.89861	0.813192	0.824623	1.17881	0.62339	52.8831	0.0586752	0.0424525	0.0443319	0.0484866	0.00887355	18.301	High	High	High	High	High	High	Dioxygenase|\N	Dioxygenase|\N	19	5	19	1
382814	382814	382814	0	112.961	46	23	54	23	1	345	37.7	6.55	114.29	23	0	267.933	6.49286	94.5133	122.98	0.218927	0.663992	0.196473	0.359797	0.90641	0.274775	0.337649	0.506278	0.347948	68.7266	0.00409312	0.00552112	0.00205398	0.00388941	0.00174253	44.8019	High	High	High	Peak Found	High	Medium	Cellulase (glycosyl hydrolase family 5)|\N	Cellulase (glycosyl hydrolase family 5)|\N	19	5	19	1
383689	383689	383689	0	318.471	69	38	252	38	1	384	41.2	7.77	659.22	38	0	341.895	688.813	433.766	488.158	1.82385	525.838	453.643	327.102	1.15997	3.12891	1.54968	1.94619	1.04264	53.5734	2.02905	4.37207	4.74251	3.71454	1.47138	39.6114	High	High	High	High	High	High	Glycosyl hydrolase family 10|Fungal cellulose binding domain|Glycosyl hydrolase family 10 signature|CBM1 (carbohydrate binding type-1) domain signature.|CBM1 (carbohydrate binding type-1) domain profile.|Fungal-type cellulose-binding domain|\N	Glycosyl hydrolase family 10|Fungal cellulose binding domain|Glycosyl hydrolase family 10 signature|CBM1 (carbohydrate binding type-1) domain signature.|CBM1 (carbohydrate binding type-1) domain profile.|Fungal-type cellulose-binding domain|\N	18	5	18	1
385152	385152	385152	0	14.597	12	5	9	5	1	560	60.8	6.34	25.77	5	0	0.786612			0.786612	0.316923	0.465943	0.656192	0.479686	0.00237847	0	0	0.000792823			0.00642523	0.00387434	0.00685998	0.00571985	0.00161298	28.1996	High	Not Found	Not Found	High	High	High	Phosphoglucose isomerase|Glucose-6-phosphate isomerase signature|Phosphoglucose isomerase signature 2.|Phosphoglucose isomerase signature 1.|Glucose-6-phosphate isomerase family profile.|\N	Phosphoglucose isomerase|Glucose-6-phosphate isomerase signature|Phosphoglucose isomerase signature 2.|Phosphoglucose isomerase signature 1.|Glucose-6-phosphate isomerase family profile.|\N
385247	385247	385247	0	35.113	49	5	28	5	1	129	13.2	8.32	82.8	5	0	19.2219	118.48	97.5848	78.4289	23.9691	23.6263	11.3112	19.6355	0.645537	0.536229	0.348634	0.510133	0.150162	29.4358	0.484684	0.191762	0.11825	0.264898	0.193856	73.1814	High	High	High	High	Medium	High		hypothetical protein
385378	385378	385378	0	56.875	22	15	34	15	1	780	86	6.89	85.47	15	0	8.85267	32.3332	28.2298	23.1386	0.379891	0.994235	0.93379	0.769305	0.0300344	0.146872	0.100759	0.092555	0.0588492	63.583	0.00770182	0.00756189	0.00976207	0.00834193	0.00123187	14.7672	High	High	High	Peak Found	High	High	Prolyl oligopeptidase family|Dipeptidyl peptidase IV (DPP IV) N-terminal region|Prolyl endopeptidase family serine active site.|\N	Prolyl oligopeptidase family|Dipeptidyl peptidase IV (DPP IV) N-terminal region|Prolyl endopeptidase family serine active site.|\N	21	5	21	1
385806	385806	385806	0	37.272	23	9	18	9	1	594	66.5	5.87	49.23	9	0	1.27283	0.669687	1.96474	1.30242	4.34432	6.15179	7.14731	5.88114	0.00431085	0.00304203	0.00701927	0.00479072	0.00203158	42.4066	0.0880758	0.0511524	0.0747199	0.071316	0.0186956	26.2151	Peak Found	High	High	High	High	High	PhoD-like phosphatase|\N	PhoD-like phosphatase|\N	17	5	17	0.997
386248	386248	386248	0	63.672	53	14	40	14	1	299	32.2	8.57	92.17	14	0	88.55	39.2914	45.3968	57.7461	0.255243	0.346529	0.725648	0.442473	0.300504	0.178474	0.162186	0.213721	0.0755963	35.3714	0.00517474	0.0028814	0.00758611	0.00521408	0.0023526	45.1201	High	High	High	High	Peak Found	High	Esterase PHB depolymerase|\N|esterase_phb: esterase, PHB depolymerase family	Esterase PHB depolymerase|\N|esterase_phb: esterase, PHB depolymerase family	26	5	26	0.999
386270	386270	386270	0	7.656	9	3	5	2	1	365	39.6	6.68	10.74	3	0	0.158693	0.223952	0.211649	0.198098					0.000538543	0.00101729	0.000756143	0.000770659	0.000239704	31.1038	0	0	0				Peak Found	High	High	Not Found	Not Found	Not Found	choice_anch_B: choice-of-anchor B domain	choice_anch_B: choice-of-anchor B domain
386286	386286	386286	0	5.344	5	2	3	2	1	351	38.2	6.52	5.29	2	0					0.596445	0.711266	0.278992	0.528901	0	0	0				0.0103324	0.0059142	0.00291665	0.00638776	0.0037305	58.4008	Peak Found	Peak Found	Peak Found	High	Peak Found	High	Common central domain of tyrosinase|Tyrosinase copper-binding domain signature|Tyrosinase and hemocyanins CuB-binding region signature.|\N	Common central domain of tyrosinase|Tyrosinase copper-binding domain signature|Tyrosinase and hemocyanins CuB-binding region signature.|\N
386508	386508	386508	0	14.997	34	4	19	4	1	239	26.1	5.34	63.08	4	0	7.44714	3.28548	9.83497	6.85586	0.941343	0.783158	0.628358	0.784286	0.0252727	0.0145747	0.0351335	0.0249936	0.0102822	41.1394	0.00190783	0.00651199	0.00656902	0.00499628	0.00267483	53.5363	High	High	High	High	High	High		hypothetical protein
387305	387305	387305	0	29.129	40	7	12	7	1	201	20.5	4.37	27.54	7	0					2.19349	6.45547	8.33787	5.66228	0	0	0				0.0444614	0.0536775	0.0871662	0.0617684	0.0224726	36.3821	Peak Found	Peak Found	Peak Found	High	High	High	Ser-Thr-rich glycosyl-phosphatidyl-inositol-anchored membrane family	Ser-Thr-rich glycosyl-phosphatidyl-inositol-anchored membrane family
387441	387441	387441	0	82.61	35	20	56	20	1	654	70	9.32	101.25	20	0	71.2535	23.1293	21.1466	38.5098	0.246778	0.525486	0.333856	0.368707	0.241796	0.105064	0.0755469	0.140802	0.0886997	62.9959	0.00500171	0.00436944	0.00349022	0.00428712	0.000759099	17.7065	High	High	High	High	Peak Found	High	GMC oxidoreductase|\N	GMC oxidoreductase|\N	21	5	21	0.999
387669	387669	387669	0	102.609	42	13	74	13	1	349	36.9	4.97	197.63	13	0	65.6347	38.1132	34.6313	46.1264	42.5866	52.3275	35.9987	43.6376	0.222739	0.173128	0.123725	0.173197	0.0495071	28.5843	0.863272	0.435105	0.37634	0.558239	0.265795	47.6132	High	High	High	High	High	High	Glycosyl hydrolases family 16|\N	Glycosyl hydrolases family 16|\N
387684	387684	387684	0	12.144	13	5	6	5	1	345	35.9	8.56	13.71	5	0					1.57684	3.25145	1.82152	2.2166	0	0	0				0.0319685	0.0270251	0.0190377	0.0260104	0.00652484	25.0854	Peak Found	Not Found	Not Found	High	High	Peak Found	Glycosyl hydrolase family 61	Glycosyl hydrolase family 61	19	4	22	0.998
388100	388100	388100	0	117.338	56	19	96	19	1	266	29.6	5.97	254.35	19	0	218.93	55.5119	2.52243	92.3213	22.4715	61.3372	18.2895	34.0327	0.742872	0.252161	0.716391	0.570475	0.275986	48.3782	0.455574	0.510021	0.191114	0.38557	0.17059	44.2436	High	High	High	High	High	High	Peroxidase, family 2|Heme haloperoxidase family profile.|\N	Peroxidase, family 2|Heme haloperoxidase family profile.|\N	22	5	22	1
388128	388128	388128	0	172.491	67	34	123	34	1	355	39.9	8.98	322.69	34	0	893.24	627.314	89.5944	536.716	2.74151	3.55836	9.99978	5.43322	3.03058	2.84955	2.89238	2.92417	0.0946085	3.2354	0.0555533	0.0291512	0.104448	0.0630509	0.0382044	60.5929	High	High	High	High	High	High	Glycosyl hydrolase family 10|Glycosyl hydrolase family 10 signature|\N	Glycosyl hydrolase family 10|Glycosyl hydrolase family 10 signature|\N
388680	388680	388680	0	12.814	17	3	8	3	1	231	23.5	4.56	19.76	3	0	5.28338	4.26314	5.64127	5.0626	3.43245	6.86439	5.56855	5.28846	0.0179298	0.0193652	0.0201541	0.0191497	0.00112774	5.88906	0.0695888	0.0570448	0.0575701	0.0614012	0.00709547	11.5559	High	High	High	High	Peak Found	High	Ser-Thr-rich glycosyl-phosphatidyl-inositol-anchored membrane family	Ser-Thr-rich glycosyl-phosphatidyl-inositol-anchored membrane family	18	5	18	1
388895	388895	388895	0	20.928	39	6	13	6	1	200	20.7	7.81	23.8	6	0	0.229859	0.245756	0.235414	0.23701	0.127153	0.198881	0.827146	0.384393	0.000780051	0.00111634	0.000841033	0.000912475	0.000179166	19.6352	0.00257787	0.00164711	0.00864714	0.00429071	0.00380137	88.5956	Peak Found	High	High	Peak Found	Peak Found	High	Domain of unknown function (DUF4360)	Domain of unknown function (DUF4360)	21	5	21	0.999
389744	389744	389744	0	345.955	65	41	187	40	1	298	31.5	7.59	598.36	41	1	213.617	26.7936	233.284	157.898	27.6857	127.221	6.27622	53.7278	0.724912	1.18465	0.833437	0.914332	0.240305	26.2821	0.561293	1.05785	0.630143	0.749763	0.269024	35.8813	High	High	High	High	High	High	Fungal cellulose binding domain|GDSL-like Lipase/Acylhydrolase family|CBM1 (carbohydrate binding type-1) domain signature.|CBM1 (carbohydrate binding type-1) domain profile.|Fungal-type cellulose-binding domain|\N	Fungal cellulose binding domain|GDSL-like Lipase/Acylhydrolase family|CBM1 (carbohydrate binding type-1) domain signature.|CBM1 (carbohydrate binding type-1) domain profile.|Fungal-type cellulose-binding domain|\N	19	5	19	0.997
390305	390305	390305	0	51.008	47	13	31	13	1	219	24.1	9.33	85.6	13	0	85.8945	74.48	126.419	95.5978	0.984743	0.238757	0.22992	0.484473	0.291204	0.338323	0.451648	0.360391	0.082467	22.8826	0.00199509	0.00198527	0.00240364	0.002128	0.000238761	11.22	High	High	High	High	High	Peak Found	\N	hypothetical protein	20	5	21	1
391052	391052	391052	0	18.965	20	6	10	6	1	499	54.4	6.39	25.46	6	0	3.42957	1.59414	3.89669	2.97347					0.0116386	0.00481229	0.0139214	0.0101241	0.00473965	46.8155	0	0	0				High	High	High	Peak Found	Peak Found	Peak Found	FAD binding domain|Berberine and berberine like|PCMH-type FAD-binding domain profile.|\N	FAD binding domain|Berberine and berberine like|PCMH-type FAD-binding domain profile.|\N	20	5	20	1
391482	391482	391482	0	9.857	15	3	6	3	1	289	30	6.9	7.44	3	0	11.5264	8.22612	21.8889	13.8805					0.0391161	0.0373668	0.0753427	0.0506085	0.0214383	42.3609	0	0	0				High	Medium	High	Peak Found	Peak Found	Peak Found	Peptidase A4 family|\N	Peptidase A4 family|\N	21	5	21	0.999
391599	391599	391599	0	82.896	47	14	53	14	1	297	31.9	9.6	129.5	14	0	139.964	97.1824	128.563	121.903	9.55497	24.7583	21.1767	18.4967	0.472039	0.440702	0.459298	0.457346	0.0157595	3.44586	0.193715	0.205866	0.220665	0.206749	0.0134964	6.52793	High	High	High	High	High	High	\N	hypothetical protein	20	5	20	0.997
391895	391895	391895	0	68.697	39	11	45	11	1	450	48.1	8.44	115.61	11	0	36.4395	18.9282	19.7932	25.0536	0.256785	0.365356	0.14247	0.25487	0.123661	0.0859807	0.070713	0.0934517	0.0272534	29.163	0.000520601	0.000303795	0.00148941	0.00077127	0.000631307	81.8529	High	High	High	Peak Found	Medium	Peak Found	\N	hypothetical protein	25	5	25	0.998
392094	392094	392094	0	30.921	14	8	14	8	1	855	96	5.6	33	8	0	3.96223	4.42645	27.9692	12.1193					0.0134462	0.020107	0.0968071	0.0434534	0.0463255	106.61	0	0	0				High	High	High	Peak Found	Peak Found	Peak Found	Glycosyl hydrolases family 31|Galactose mutarotase-like|Glycosyl hydrolases family 31 active site.|\N	Glycosyl hydrolases family 31|Galactose mutarotase-like|Glycosyl hydrolases family 31 active site.|\N	38	5	38	0.998
392295	392295	392295	0.022	1.422	1	2	6	2	1	2253	256.8	6.6	6.86	2	0	5.85854	2.58325	1.21249	3.21809	0.841638	0.664196		0.752917	0.0198555	0.0117341	0.00364854	0.0117461	0.0081035	68.9891	0.0170632	0.00552282	0	0.00752867	0.00870665	115.647	Medium	Medium	Low	Medium	Medium	Not Found	DNA polymerase family B|DNA polymerase family B, exonuclease domain|Domain of unknown function (DUF1744)|DNA polymerase type-B family|\N	DNA polymerase family B|DNA polymerase family B, exonuclease domain|Domain of unknown function (DUF1744)|DNA polymerase type-B family|\N
392327	392327	392327	0	9.543	5	4	9	4	1	625	68	9.39	11.22	4	0	1.63899	1.22247	1.12745	1.32964					0.00556211	0.00464352	0.00402796	0.00474453	0.000772047	16.2724	0	0	0				High	High	High	Not Found	Peak Found	Not Found	O-Glycosyl hydrolase family 30|\N	O-Glycosyl hydrolase family 30|\N	19	5	19	1
393964	393964	393964	0	34.177	13	9	28	9	1	604	64.4	5.73	46.41	9	0	4.87983	2.89544	5.88626	4.55385	1.27228	3.3858	8.15785	4.27198	0.0165602	0.0127622	0.0210294	0.0167839	0.00413812	24.6552	0.0257939	0.027511	0.0847392	0.0460147	0.0335474	72.9058	High	High	High	High	High	High	GMC oxidoreductase|\N|GMC oxidoreductases signature 2.	GMC oxidoreductase|\N|GMC oxidoreductases signature 2.	25	5	25	0.988
395086	395086	395086	0	6.465	10	2	4	2	1	233	25.1	8.92	9.59	2	0	1.45792	0.249224	0.241967	0.649703	0.291743	0.845586	0.839153	0.658828	0.00494761	0.00113209	0.000861348	0.00231368	0.00228506	98.763	5.91474e-05	7.03108e-05	0.000877273	0.000335577	0.000469155	139.806	High	High	Peak Found	Peak Found	Peak Found	High	Glycosyl hydrolase family 61	Glycosyl hydrolase family 61	17	5	17	0.999
396554	396554	396554	0	6.731	3	2	2	2	1	663	72.3	5.08	3.17	2	0	0.446474			0.446474					0.00151516	0	0	0.000505053			0	0	0				High	Not Found	Not Found	Peak Found	Not Found	Not Found	Hsp70 protein|70kDa heat shock protein signature|Heat shock hsp70 proteins family signature 1.|Heat shock hsp70 proteins family signature 2.|Heat shock hsp70 proteins family signature 3.|\N	Hsp70 protein|70kDa heat shock protein signature|Heat shock hsp70 proteins family signature 1.|Heat shock hsp70 proteins family signature 2.|Heat shock hsp70 proteins family signature 3.|\N	33	5	33	0.855
397157	397157	397157	0	20.827	23	6	18	6	1	182	19.7	9.09	33.76	6	0	3.42166	2.67671	5.12515	3.74118	4.83299	7.87362	6.67637	6.46099	0.0116116	0.0121589	0.0182937	0.0140214	0.00371002	26.4597	0.0979831	0.0654695	0.0697927	0.0777484	0.0176565	22.7098	High	High	Peak Found	High	High	High	EthD domain	EthD domain	23	5	23	0.998
397172	397172	397172	0	112.11	76	20	353	20	1	101	10.4	8.9	875.31	20	0	941.817	768.225	699.919	803.32	834.536	1593.85	984.152	1137.51	3.19616	3.48963	2.49759	3.06113	0.509619	16.6481	16.9192	13.2529	10.2886	13.4869	3.32152	24.6277	High	High	High	High	High	High		hypothetical protein
397312	397312	397312	0	67.732	43	18	33	16	1	488	54.4	6.38	86.18	18	2	41.5643	18.6576	52.1138	37.4452					0.141053	0.084749	0.185817	0.137206	0.0506437	36.9106	0	0	0				High	High	High	Peak Found	Peak Found	Peak Found	choice_anch_B: choice-of-anchor B domain	choice_anch_B: choice-of-anchor B domain	21	5	21	0.995
399604	399604	399604	0	136.395	40	20	90	20	1	525	57	5.05	202.78	20	0	18.7563	3.91943	5.92926	9.53498	26.8314	45.5156	37.6328	36.6599	0.0636515	0.0178039	0.0211532	0.0342029	0.0255582	74.7252	0.528804	0.378464	0.387469	0.431579	0.0843196	19.5375	High	High	High	High	High	High	Glucanosyltransferase|X8 domain|Possibly involved in carbohydrate binding|\N	Glucanosyltransferase|X8 domain|Possibly involved in carbohydrate binding|\N	21	5	21	1
399802	399802	399802	0	41.823	22	8	14	8	1	435	46.2	8.92	37	8	0	11.6528	4.92517	4.91957	7.16586	0.551916	0.79499	0.213217	0.520041	0.0395427	0.0223724	0.0175129	0.026476	0.011574	43.7151	0.00111894	0.000661037	0.00210467	0.00129488	0.000737723	56.9722	High	High	High	Peak Found	High	High	GDSL-like Lipase/Acylhydrolase family|\N	GDSL-like Lipase/Acylhydrolase family|\N	23	5	23	0.999
399872	399872	399872	0	10.603	1	3	4	3	1	2588	284.9	6.1	10.31	3	0	1.23812	0.141952	0.783355	0.721143					0.00417415	0.000644811	0.000279862	0.00169961	0.00215077	126.545	0	0	0				High	Peak Found	Peak Found	Peak Found	Not Found	Peak Found	AMP-binding enzyme|Phosphopantetheine attachment site|Condensation domain|AMP-binding enzyme C-terminal domain|Phosphopantetheine attachment site.|Putative AMP-binding domain signature.|Acyl carrier protein phosphopantetheine domain profile.|\N|AA-adenyl-dom: amino acid adenylation domain	AMP-binding enzyme|Phosphopantetheine attachment site|Condensation domain|AMP-binding enzyme C-terminal domain|Phosphopantetheine attachment site.|Putative AMP-binding domain signature.|Acyl carrier protein phosphopantetheine domain profile.|\N|AA-adenyl-dom: amino acid adenylation domain
400197	400197	400197	0.005	2.846	7	2	3	1	1	343	37.6	6.89	6.52	2	0							0.45245	0.45245	0	0	0				0	0	0.000423654				Not Found	Not Found	Not Found	Not Found	Not Found	High	Domain of unknown function (DUF1996)	Domain of unknown function (DUF1996)	18	5	18	1
401173	401173	401173	0.023	1.435	1	2	4	2	1	1117	125.6	7.43	4.23	2	0	0.728549	1.86935	1.79756	1.46515					0.00247057	0.00849146	0.006422	0.00579468	0.00305908	52.7911	0	0	0				Peak Found	Medium	High	Peak Found	Peak Found	Not Found	Nrap protein	Nrap protein
401335	401335	401335	0	75.273	31	19	56	19	1	503	55.4	7.62	103.06	19	0	67.3149	28.3849	22.7147	39.4715	8.15564	13.1572	3.47698	8.26327	0.227479	0.128937	0.0811511	0.145856	0.0746166	51.1578	0.165346	0.109401	0.0363492	0.103699	0.0646871	62.3798	High	High	High	High	High	High	FAD binding domain|PCMH-type FAD-binding domain profile.|\N	FAD binding domain|PCMH-type FAD-binding domain profile.|\N	24	5	26	0.995
401368	401368	401368	0	11.62	17	3	11	3	1	303	32.5	8.94	31.48	3	0	1.91311	1.26918	0.871483	1.35126	0.826945	0.775339	0.611936	0.738073	0.00648282	0.00455469	0.00311348	0.004717	0.00169052	35.839	0.00167653	0.00644697	0.00637824	0.00483391	0.00273459	56.5709	High	High	Peak Found	Peak Found	High	High	\N	hypothetical protein	20	5	22	1
401386	401386	401386	0	66.201	36	18	48	18	1	524	57.7	9.01	103.23	18	0	22.5232	6.95172	8.74499	12.74	1.54921	6.93827	9.38987	5.95912	0.0764351	0.0313665	0.0312426	0.0463481	0.0260562	56.2186	0.0314046	0.057692	0.0981641	0.0624202	0.03363	53.8767	High	High	High	High	High	High	Glycosyl hydrolases family 43|\N	Glycosyl hydrolases family 43|\N	22	5	22	0.998
401428	401428	401428	0	217.439	52	36	145	36	1	671	71.7	5.71	363.78	36	0	89.998	68.7139	13.3473	57.3531	45.3639	123.522	199.184	122.69	0.305415	0.31213	0.465682	0.361076	0.0906538	25.1066	0.919682	1.02318	2.08153	1.34147	0.643002	47.9328	High	High	High	High	High	High	GMC oxidoreductase|\N|GMC oxidoreductases signature 2.	GMC oxidoreductase|\N|GMC oxidoreductases signature 2.	24	4	22	0.977
402009	402009	402009	0	50.662	29	9	28	9	1	215	23.1	5.8	73.66	9	0	39.7713	3.86923	27.8644	23.835					0.134751	0.140222	0.0995492	0.124841	0.0220733	17.6812	0	0	0				High	High	High	Peak Found	Peak Found	Peak Found		hypothetical protein
402096	402096	402096	0	24.765	22	5	15	5	1	264	28.8	8.18	37.44	5	0	9.36537	3.61577	6.32112	6.43409	0.327667	0.853958	0.446559	0.542728	0.0317825	0.0164245	0.022583	0.0235967	0.00772898	32.7546	0.00664306	0.0071007	0.00460673	0.00611683	0.00132765	21.7049	High	High	High	High	High	High	GDSL-like Lipase/Acylhydrolase family|\N	GDSL-like Lipase/Acylhydrolase family|\N
402111	402111	402111	0	24.808	4	4	28	4	1	1421	157	7.17	68.67	4	0	1.23457	6.21159	11.5325	6.32621	1.17178	2.16618	2.19239	1.84345	0.0347322	0.0282094	0.0412012	0.0347143	0.0064959	18.7125	0.0237422	0.0180119	0.0229199	0.021558	0.0030984	14.3724	High	High	High	High	High	High	Esterase PHB depolymerase|AAA domain|\N|esterase_phb: esterase, PHB depolymerase family	Esterase PHB depolymerase|AAA domain|\N|esterase_phb: esterase, PHB depolymerase family
402216	402216	402216	0	20.218	6	6	15	6	1	1319	144.3	5.91	39.28	6	0	3.734	2.55816	3.51766	3.26994					0.0125679	0.0116197	0.0125673	0.0122516	0.000547271	4.46692	0	0	0				High	High	High	Peak Found	Peak Found	Peak Found	Glycosyl hydrolases family 18|LysM domain|Chitinases family 18 active site.|Lysin motif|\N	Glycosyl hydrolases family 18|LysM domain|Chitinases family 18 active site.|Lysin motif|\N
402335	402335	402335	0	16.674	10	5	11	5	1	672	72.7	4.88	24.97	5	0	4.89991	1.23939	1.49212	2.54381	1.73377	3.32829	3.77867	2.94691	0.0166284	0.0046512	0.00533079	0.00887014	0.00672745	75.8438	0.0351501	0.0276748	0.0394969	0.0341073	0.00597962	17.5318	High	Peak Found	Peak Found	High	High	High	FAD binding domain|Berberine and berberine like|PCMH-type FAD-binding domain profile.|\N	FAD binding domain|Berberine and berberine like|PCMH-type FAD-binding domain profile.|\N
402624	402624	402624	0	92.844	42	15	55	15	1	314	33.7	7.97	111.38	15	0	137.951	81.7789	92.3165	104.016	17.1313	41.7338	4.83534	21.2335	0.468153	0.371478	0.329812	0.389815	0.0709699	18.2061	0.347316	0.347018	0.426903	0.373746	0.0460358	12.3174	High	High	High	High	High	High	Esterase PHB depolymerase|\N|esterase_phb: esterase, PHB depolymerase family	Esterase PHB depolymerase|\N|esterase_phb: esterase, PHB depolymerase family	19	5	19	0.997
402959	402959	402959	0	21.839	27	4	24	4	1	175	19.8	9.77	51.59	4	0	7.27867	24.2452	25.742	19.0886	5.74719	14.7342	18.3447	12.942	0.238499	0.110133	0.0919665	0.146866	0.0798744	54.3859	0.115656	0.122484	0.19178	0.143307	0.0421176	29.3898	High	High	High	High	High	High	Ubiquitin family|Ribosomal L40e family|Ubiquitin signature|Ubiquitin domain signature.|Ubiquitin domain profile.|Ubiquitin homologues|\N	Ubiquitin family|Ribosomal L40e family|Ubiquitin signature|Ubiquitin domain signature.|Ubiquitin domain profile.|Ubiquitin homologues|\N
403336	403336	403336	0	80.362	43	15	30	15	1	516	56	5.39	80.37	15	0	14.7942	23.2825	29.4434	22.5067	0.381769	1.35618	1.84841	1.19545	0.0502058	0.10576	0.10505	0.0870051	0.0318711	36.6313	0.00773991	0.0112761	0.0188683	0.0126281	0.00568604	45.0269	High	High	High	High	High	High	PA domain|Peptidase family M28|\N	PA domain|Peptidase family M28|\N	21	5	21	0.994
403339	403339	403339	0	23.641	31	6	15	6	1	279	30.8	5.66	27.55	6	0	3.95759	1.31266	1.8614	2.37722	2.81646	16.8438	9.31868	9.65966	0.0134305	0.0059627	0.00664976	0.008681	0.00412754	47.5468	0.0422029	0.140057	0.0974192	0.0932264	0.0490617	52.6264	High	High	Peak Found	High	High	High	Glycosyl hydrolase family 61	Glycosyl hydrolase family 61	17	5	17	0.999
403564	403564	403564	0	8.148	8	3	3	3	1	454	48.6	9.38	6.02	3	0	0.945959	0.727588	0.398129	0.690559					0.00320729	0.00319226	0.00142236	0.0026073	0.00102622	39.3592	0	0	0				High	High	Peak Found	Peak Found	Not Found	Not Found	\N	hypothetical protein	20	5	20	1
405042	405042	405042	0	18.368	14	3	5	3	1	370	38.9	8.09	16.74	3	0	1.26979	0.855458	0.276189	0.800478	0.121414	2.31532	0.256253	0.897661	0.00346169	0.00388589	0.000986405	0.002778	0.00156599	56.3713	0.00246153	0.0191373	0.00267893	0.00809259	0.00956563	118.202	Peak Found	High	Peak Found	Peak Found	High	High	Fungal cellulose binding domain|Glycosyl hydrolase family 61|CBM1 (carbohydrate binding type-1) domain profile.|Fungal-type cellulose-binding domain|\N	Fungal cellulose binding domain|Glycosyl hydrolase family 61|CBM1 (carbohydrate binding type-1) domain profile.|Fungal-type cellulose-binding domain|\N	16	5	16	0.997
405107	405107	405107	0	5.485	7	2	4	2	1	299	32.4	8.1	9.13	2	0					0.487241	0.645612	2.27836	1.13707	0	0	0				0.000987383	0.00532583	0.0238152	0.0100428	0.0121229	120.712	Peak Found	Not Found	Not Found	High	High	High	Fungal cellulose binding domain|Glycosyl hydrolase family 61|CBM1 (carbohydrate binding type-1) domain signature.|CBM1 (carbohydrate binding type-1) domain profile.|Fungal-type cellulose-binding domain|\N	Fungal cellulose binding domain|Glycosyl hydrolase family 61|CBM1 (carbohydrate binding type-1) domain signature.|CBM1 (carbohydrate binding type-1) domain profile.|Fungal-type cellulose-binding domain|\N	22	5	22	0.999
405228	405228	405228	0	193.134	61	36	269	35	1	223	24	8.85	733.93	36	1	329.881	181.592	269.113	260.195	81.8982	169.996	26.6591	92.851	10.2822	8.22417	7.39216	8.63286	1.48775	17.2336	1.66038	1.41352	2.16047	1.74479	0.38056	21.8112	High	High	High	High	High	High	Glycosyl hydrolases family 11|Glycosyl hydrolase family 11 signature|Glycosyl hydrolases family 11 active site signature 1.|Glycosyl hydrolases family 11 active site signature 2.|\N	Glycosyl hydrolases family 11|Glycosyl hydrolase family 11 signature|Glycosyl hydrolases family 11 active site signature 1.|Glycosyl hydrolases family 11 active site signature 2.|\N	19	5	19	0.997
405254	405254	405254	0	42.824	50	8	22	7	1	242	25.1	6.02	71.84	8	0					4.51196	1.16176	1.61154	2.42842	0	0	0				0.0914745	0.0831639	0.105182	0.0932734	0.0111187	11.9206	Peak Found	Peak Found	Peak Found	High	High	High	Cutinase|Cutinase signature|Cutinase, serine active site.|Cutinase, aspartate and histidine active sites.|\N	Cutinase|Cutinase signature|Cutinase, serine active site.|Cutinase, aspartate and histidine active sites.|\N	18	4	18	0.999
405838	405838	405838	0	35.644	54	9	27	9	1	96	10.2	8.46	45.2	9	0	1.19216	2.97283	3.6536	2.60619	3.97496	5.59854	2.93521	4.16957	0.0345878	0.013504	0.0130529	0.0203815	0.012305	60.3733	0.0805875	0.0464882	0.0306855	0.052587	0.0255039	48.4985	High	High	High	High	High	High		hypothetical protein
406489	406489	406489	0	13.027	11	5	7	5	1	628	67.6	6.87	11.99	5	0	1.23197	1.48692	1.86594	1.52828					0.00418083	0.00675426	0.00666631	0.00586714	0.00146105	24.9022	0	0	0				High	High	High	Peak Found	Not Found	Not Found	Alpha amylase, catalytic domain|Starch binding domain|Domain of unknown function (DUF1966)|CBM20 (carbohydrate binding type-20) domain profile.|Alpha-amylase domain|\N	Alpha amylase, catalytic domain|Starch binding domain|Domain of unknown function (DUF1966)|CBM20 (carbohydrate binding type-20) domain profile.|Alpha-amylase domain|\N	29	4	29	0.995
406919	406919	406919	0	11.288	12	3	7	3	1	408	44.3	5.87	11.77	3	0					0.541734	1.45786	1.44386	1.14782	0	0	0				0.010983	0.00835311	0.0146405	0.0113255	0.00315764	27.8808	Peak Found	Peak Found	Peak Found	High	High	High	S-adenosylmethionine synthetase, N-terminal domain|S-adenosylmethionine synthetase, central domain|S-adenosylmethionine synthetase, C-terminal domain|\N|S-adenosylmethionine synthase signature 1.|S-adenosylmethionine synthase signature 2.|metK: methionine adenosyltransferase	S-adenosylmethionine synthetase, N-terminal domain|S-adenosylmethionine synthetase, central domain|S-adenosylmethionine synthetase, C-terminal domain|\N|S-adenosylmethionine synthase signature 1.|S-adenosylmethionine synthase signature 2.|metK: methionine adenosyltransferase
407477	407477	407477	0	58.275	55	12	38	10	1	322	31.9	7.81	100.11	12	0	94.3742	29.2516	2.24571	41.9572	0.496939	1.56125	1.87968	1.31263	0.320269	0.132874	0.0721834	0.175109	0.129323	73.8529	0.0100577	0.0129815	0.0196507	0.01423	0.00491684	34.5527	High	High	High	High	High	High	Fungal cellulose binding domain|Glycosyl hydrolase family 61|CBM1 (carbohydrate binding type-1) domain profile.|Fungal-type cellulose-binding domain|\N	Fungal cellulose binding domain|Glycosyl hydrolase family 61|CBM1 (carbohydrate binding type-1) domain profile.|Fungal-type cellulose-binding domain|\N	20	3	20	0.988
407856	407856	407856	0	38.329	10	7	15	7	1	917	102.2	6.77	49.55	7	0	2.26398	0.839855	2.25168	1.78517	1.34994	2.76159	1.83273	1.98142	0	0	0	0	0	#DIV/0!	0.0273684	0.0229627	0.0191599	0.0231636	0.00410795	17.7345	Peak Found	Peak Found	Peak Found	High	High	High	Glycosyl hydrolases family 31|Galactose mutarotase-like|Glycosyl hydrolases family 31 active site.|Glycosyl hydrolases family 31 signature 2.|\N	Glycosyl hydrolases family 31|Galactose mutarotase-like|Glycosyl hydrolases family 31 active site.|Glycosyl hydrolases family 31 signature 2.|\N	27	5	19	0.999
408017	408017	408017	0	52.857	15	10	49	10	1	789	82.3	4.11	86.05	10	0	29.9762	16.2955	16.4254	20.899	15.9682	41.183	4.58435	20.5785	0.101727	0.0740216	0.057314	0.0776877	0.0224326	28.8753	0.323735	0.341001	0.424279	0.363005	0.0537626	14.8104	High	High	High	High	High	High	\N	hypothetical protein	22	5	22	0.998
408757	408757	408757	0.002	3.919	31	2	3	2	1	104	11.6	10.33	6.78	2	0					1.65425	14.1785	1.57888	5.80386	0	0	0				0.216002	0.117894	0.016506	0.116801	0.0997525	85.4039	Peak Found	Peak Found	Low	High	Peak Found	Peak Found		hypothetical protein
408825	408825	408825	0	40.027	65	11	21	11	1	153	16.9	8.1	38.43	11	0	32.4413	17.5391	21.5326	23.8377	2.24425	5.58267		3.91346	0.110093	0.0796709	0.0769278	0.0888972	0.0184071	20.7061	0.0454995	0.0464151	0	0.0306382	0.0265374	86.6154	High	High	High	High	High	Not Found	Nucleoside diphosphate kinase|Nucleoside diphosphate kinase signature|Nucleoside diphosphate kinases active site.|\N	Nucleoside diphosphate kinase|Nucleoside diphosphate kinase signature|Nucleoside diphosphate kinases active site.|\N
408865	408865	408865	0	23.999	23	9	14	9	1	332	35.8	6.86	23.3	9	0					7.55226	12.1317	8.32649	9.33683	0	0	0				0.152159	0.100876	0.0870473	0.113361	0.0343046	30.2614	Peak Found	Peak Found	Peak Found	High	High	High	Lipase (class 3)|\N	Lipase (class 3)|\N	18	5	18	0.998
408967	408967	408967	0	8.934	8	4	4	4	1	610	68.7	5.3	10.11	4	0	0.585819	0.618652	0.153883	0.452785	0.374228	0.164988	0.153651	0.230956	0.00198554	0.000280999	0.000549767	0.000938769	0.000916438	97.6212	0.000758701	0.00133455	0.0016063	0.00123318	0.000432795	35.0958	High	Peak Found	Peak Found	Peak Found	Peak Found	High	Peptidase family M1|Leukotriene A4 hydrolase, C-terminal|Membrane alanyl dipeptidase (M1) family signature|\N|leuko_A4_hydro: leukotriene A-4 hydrolase/aminopeptidase	Peptidase family M1|Leukotriene A4 hydrolase, C-terminal|Membrane alanyl dipeptidase (M1) family signature|\N|leuko_A4_hydro: leukotriene A-4 hydrolase/aminopeptidase
409272	409272	409272	0	8.48	15	3	6	3	1	241	25.3	9.26	16.69	3	0					0.759514	1.29416	0.635439	0.89637	0	0	0				0.0153982	0.0107299	0.00664304	0.0109237	0.00438082	40.1038	Not Found	Peak Found	Not Found	High	High	High	Protein of unknown function (DUF3455)	Protein of unknown function (DUF3455)	19	5	19	1
410684	410684	410684	0	10.808	6	2	6	2	1	405	44.2	4.61	4.56	2	0	0.239279	0.91766	0.182833	0.446591		0.573325		0.573325	0.000812021	0.000416844	0.000653194	0.000627353	0.000198852	31.697	0	0.000476722	0				High	Peak Found	High	Not Found	High	Not Found	Beta-lactamase|\N	Beta-lactamase|\N
410688	410688	410688	0	15.851	40	3	7	3	1	125	14.1	5.2	14.69	3	0	1.43926	29.6754	19.495	16.8699	0.468645	1.44539	3.16863	1.69422	0.0354268	0.132038	0.069648	0.0790377	0.0489854	61.9773	0.00950121	0.0120185	0.0331257	0.0182151	0.0129741	71.2271	Peak Found	High	High	High	Medium	Medium	\N	hypothetical protein	21	5	21	1
411860	411860	411860	0.016	1.743	2	2	5	2	1	498	53.6	6.55	5.32	2	0					0.276879	0.241595	0.879632	0.466035	0	0	0				0.00561339	0.00200442	0.00918992	0.00560258	0.00359276	64.127	Peak Found	Peak Found	Peak Found	Medium	High	Medium		hypothetical protein
412400	412400	412400	0	6.268	6	2	2	2	1	384	40.8	5.67	2.18	2	0	0.594648		0.169468	0.382058					0.002018	0	0.000605445	0.000874483	0.00103555	118.419	0	0	0				High	Not Found	Peak Found	Not Found	Not Found	Not Found	Common central domain of tyrosinase|Tyrosinase copper-binding domain signature|Tyrosinase and hemocyanins CuB-binding region signature.|\N	Common central domain of tyrosinase|Tyrosinase copper-binding domain signature|Tyrosinase and hemocyanins CuB-binding region signature.|\N	18	5	18	1
412829	412829	412829	0	10.763	9	5	7	5	1	492	56.4	6.25	9.85	5	0	1.84438	0.558453	0.411663	0.938164	0.655467	0.115596	0.423812	0.398291	0.00625908	0.0025349	0.00147049	0.00342149	0.00251439	73.4882	0.00122767	9.61182e-05	0.00443064	0.00191814	0.00224824	117.209	High	High	Peak Found	Peak Found	Peak Found	High	Cellulase (glycosyl hydrolase family 5)|\N	Cellulase (glycosyl hydrolase family 5)|\N
413178	413178	413178	0	16.078	25	2	7	2	1	124	13	9.5	27.36	2	0					0.727495	0.298835	0.161319	0.395883	0	0	0				0.00147491	0.00174519	0.00168647	0.00163552	0.000142161	8.69206	Not Found	Peak Found	Not Found	High	High	High		hypothetical protein
413487	413487	413487	0	55.893	24	9	24	9	1	628	66.5	6.74	72.97	9	0	0.546768	1.55278	3.92852	2.00935	0.945329	3.42162	1.46225	1.94307	0.00185552	0.00683767	0.014005	0.00756606	0.0061074	80.721	0.0191594	0.028451	0.0152868	0.0209657	0.00676543	32.269	Peak Found	High	High	High	High	High	Carboxylesterase family|Carboxylesterases type-B serine active site.|Carboxylesterases type-B signature 2.|\N	Carboxylesterase family|Carboxylesterases type-B serine active site.|Carboxylesterases type-B signature 2.|\N	20	5	20	0.995
414745	414745	414745	0	12	14	3	5	3	1	236	25.2	6.67	15.2	3	0	3.87441	1.74415	2.84894	2.8225	0.482263	0.789198	0.625532	0.632331	0.0131483	0.00792273	0.0101494	0.0104068	0.00262225	25.1975	0.00977616	0.00656222	0.00653948	0.00762595	0.00186217	24.4188	High	High	Peak Found	Peak Found	Peak Found	High		hypothetical protein
414840	414840	414840	0	6.01	15	2	2	2	1	156	17.3	9	4.06	2	0	2.78826	0.572545	0.725125	1.36198	1.49585	3.97176		2.73381	0.00946228	0.00260076	0.0025906	0.00488455	0.00396444	81.1628	0.0303266	0.0257531	0	0.0186933	0.0163495	87.4622	High	Peak Found	Peak Found	Peak Found	High	Not Found	Lipocalin-like domain	Lipocalin-like domain
415265	415265	415265	0	339.197	72	61	220	61	1	769	81.9	6.79	485.98	61	0	198.993	382.858	583.251	388.368	24.8587	55.1413	18.1812	32.7271	0.675296	1.73912	2.08374	1.49938	0.734188	48.9659	0.503981	0.458502	1.13095	0.697813	0.375801	53.8541	High	High	High	High	High	High	Pectate lyase superfamily protein|\N	Pectate lyase superfamily protein|\N	20	5	20	1
415422	415422	415422	0	17.524	22	3	9	3	1	219	23.9	4.53	26.16	3	0	7.89473	0.961995	0.743256	3.19999	0.172646	0.534289		0.353468	0.0267917	0.00436983	0.00265537	0.0112723	0.0134675	119.474	0.000216983	0.000444264	0	0.000220416	0.000222152	100.788	High	High	High	Peak Found	Peak Found	High	\N	hypothetical protein
415453	415453	415453	0	55.525	20	10	25	10	1	711	79.7	4.82	59.88	10	0	8.92562	2.79687	7.5827	6.43506	0.556578	4.98366	1.67654	2.40559	0.0302729	0.0127044	0.0270901	0.0233558	0.00936069	40.0786	0.011284	0.0414394	0.017527	0.0234168	0.0159171	67.9732	High	High	High	High	High	High	Domain of unknown function (DUF1793)	Domain of unknown function (DUF1793)	23	5	23	0.777
415840	415840	415840	0	142.756	66	24	140	22	1	224	25.2	8.48	376.45	24	3	257.247	232.279	291.972	260.5	2.31628	55.28	118.958	58.8516	0.872997	1.05512	1.04311	0.990408	0.101858	10.2845	0.411888	0.459655	1.24362	0.705055	0.467024	66.2393	High	High	High	High	High	High	Glycosyl hydrolases family 11|Glycosyl hydrolase family 11 signature|Glycosyl hydrolases family 11 active site signature 1.|Glycosyl hydrolases family 11 active site signature 2.|\N	Glycosyl hydrolases family 11|Glycosyl hydrolase family 11 signature|Glycosyl hydrolases family 11 active site signature 1.|Glycosyl hydrolases family 11 active site signature 2.|\N	20	5	20	0.999
415884	415884	415884	0.002	3.238	10	2	3	2	1	225	23.9	9.25	6.28	2	0	4.36115	0.519416	0.359896	1.74682					0.0148001	0.00232093	0.00128577	0.00613559	0.00752148	122.588	0	0	0				High	Peak Found	Peak Found	Not Found	Not Found	Peak Found	\N	hypothetical protein	19	5	19	0.999
416704	416704	416704	0	60.154	21	16	41	16	1	875	96.4	5.76	95.01	16	0	5.28559	4.17557	11.4324	6.96451	6.89466	19.1386	5.42554	10.4863	0.0179202	0.0189674	0.0408435	0.0259104	0.0129431	49.9534	0.139781	0.159138	0.05672	0.118546	0.054411	45.8985	High	High	High	High	High	High	Prolyl oligopeptidase family|WD40-like Beta Propeller Repeat|\N	Prolyl oligopeptidase family|WD40-like Beta Propeller Repeat|\N	27	5	27	0.664
416759	416759	416759	0.009	1.899	1	2	2	2	1	1050	115.3	6.74	1.67	2	0	3.25982	1.14393	4.29384	2.8992					0.0110601	0.00519628	0.0143955	0.0102173	0.00465715	45.5811	0	0	0				High	Peak Found	Peak Found	Not Found	Not Found	Not Found	Animal haem peroxidase|Animal heme peroxidase superfamily profile.|\N	Animal haem peroxidase|Animal heme peroxidase superfamily profile.|\N
417935	417935	417935	0	11.957	8	2	3	2	1	441	47.6	5.22	11.6	2	0					0.159968	0.456386	0.446426	0.35426	0	0	0				0.00324316	0.00374701	0.00466699	0.00388572	0.000721981	18.5804	Not Found	Not Found	Not Found	High	High	High	Enolase, C-terminal TIM barrel domain|Enolase, N-terminal domain|\N|Enolase signature|Enolase signature.|eno: phosphopyruvate hydratase	Enolase, C-terminal TIM barrel domain|Enolase, N-terminal domain|\N|Enolase signature|Enolase signature.|eno: phosphopyruvate hydratase
418883	418883	418883	0	33.61	37	10	15	10	1	380	41.4	8.22	37.43	10	0	18.3873	1.28766	7.85671	9.17722	0.161573	0.638751	0.774435	0.52492	0.0623749	0.0467313	0.0280668	0.0457243	0.0171762	37.5646	0.00327569	0.000531124	0.00809614	0.00396765	0.00382968	96.5227	High	High	Medium	Peak Found	Peak Found	High	Common central domain of tyrosinase|Tyrosinase copper-binding domain signature|Tyrosinase CuA-binding region signature.|Tyrosinase and hemocyanins CuB-binding region signature.|\N	Common central domain of tyrosinase|Tyrosinase copper-binding domain signature|Tyrosinase CuA-binding region signature.|Tyrosinase and hemocyanins CuB-binding region signature.|\N	24	5	24	1
419552	419552	419552	0	203.761	59	35	152	35	1	645	72.9	5.81	337.05	35	0	153.955	149.562	515.68	273.066	9.85984	32.3515	21.7927	21.3347	0.522447	0.679382	1.84207	1.01463	0.720867	71.047	0.199896	0.269004	0.227826	0.232242	0.034765	14.9693	High	High	High	High	High	High	Glycosyl hydrolases family 2|Glycosyl hydrolases family 2, TIM barrel domain|Glycosyl hydrolases family 2, sugar binding domain|\N	Glycosyl hydrolases family 2|Glycosyl hydrolases family 2, TIM barrel domain|Glycosyl hydrolases family 2, sugar binding domain|\N	26	5	21	0.999
420161	420161	420161	0	9.347	2	2	5	2	1	1225	127.8	4.87	15.95	2	0					0.773591	0.193422	0.189126	0.385379	0	0	0				0.00156836	0.00160831	0.00197717	0.00171795	0.000225379	13.1191	Peak Found	Not Found	Not Found	Peak Found	High	High	Glycosyl hydrolases family 18|Chitinases family 18 active site.|\N	Glycosyl hydrolases family 18|Chitinases family 18 active site.|\N	24	5	24	1
420563	420563	420563	0	88.856	38	19	58	18	1	690	75.5	9.23	155.36	19	0	11.9275	5.97947	8.64683	8.85126	11.7754	28.699	23.5943	21.3562	0.0373612	0.0271596	0.0288121	0.031111	0.00547557	17.6001	0.23873	0.238633	0.241069	0.239478	0.0013792	0.575922	High	High	High	High	High	High	GMC oxidoreductase|\N|GMC oxidoreductases signature 1.|GMC oxidoreductases signature 2.	GMC oxidoreductase|\N|GMC oxidoreductases signature 1.|GMC oxidoreductases signature 2.
420694	420694	420694	0	68.258	34	11	46	11	1	432	48.5	6.27	136.79	11	0	59.6282	29.7486	56.6168	48.6645	0.289136	1.72568	0.755968	0.923593	0.20233	0.135129	0.202271	0.17991	0.0387811	21.5558	0.00586188	0.0143491	0.00790308	0.00937134	0.00443001	47.2718	High	High	High	High	High	High	Domain of unknown function (DUF4419)	Domain of unknown function (DUF4419)	24	5	24	0.997
422218	422218	422218	0	23.378	19	5	11	5	1	382	41.1	6.23	25.33	5	0	5.53467	2.32441	5.97834	4.61248					0.0187825	0.0104488	0.0213584	0.0168632	0.00570241	33.8157	0	0	0				High	High	High	Peak Found	Peak Found	Peak Found	Cellulase (glycosyl hydrolase family 5)|Glycosyl hydrolases family 5 signature.|\N	Cellulase (glycosyl hydrolase family 5)|Glycosyl hydrolases family 5 signature.|\N	19	5	19	0.998
422571	422571	422571	0	10.235	16	2	4	2	1	123	13.6	8	10.4	2	0	4.87796	2.94235	3.39859	3.73963					0.0165539	0.0133655	0.0121419	0.0140204	0.00227776	16.246	0	0	0				High	High	High	Not Found	Not Found	Peak Found		hypothetical protein
423994	423994	423994	0	215.166	52	47	148	47	1	800	87.1	6.32	336.42	47	0	17.1913	112.399	124.434	84.6748	17.574	48.4847	41.9489	36.0025	0.363487	0.510164	0.444555	0.439402	0.0734742	16.7214	0.356291	0.399525	0.438544	0.39812	0.0411445	10.3347	High	High	High	High	High	High	Glycosyl hydrolase family 3 N terminal domain|Glycosyl hydrolase family 3 C-terminal domain|Glycosyl hydrolase family 3 signature|\N	Glycosyl hydrolase family 3 N terminal domain|Glycosyl hydrolase family 3 C-terminal domain|Glycosyl hydrolase family 3 signature|\N	19	5	19	0.986
423998	423998	423998	0	56.193	27	13	34	13	1	402	43.7	4.83	91.74	13	0	22.4732	2.21665	4.35756	9.68248	3.72854	9.88719	14.3985	9.33808	0.0762655	0.0100691	0.0155679	0.0339675	0.0367342	108.145	0.0755917	0.0822124	0.150526	0.102777	0.0414842	40.3634	High	High	Peak Found	High	High	High	\N	hypothetical protein	22	5	24	1
424098	424098	424098	0	36.617	23	7	29	7	1	205	22.8	8.75	33.69	7	0	53.1476	25.8992	22.5328	33.8599	16.4283	35.7234	11.2766	21.1428	0.180362	0.117646	0.0805009	0.12617	0.0504735	40.0044	0.324468	0.297042	0.115286	0.245598	0.113684	46.2885	High	High	High	High	High	High		hypothetical protein
424583	424583	424583	0	76.458	38	16	36	16	1	487	54.3	7.64	89.35	16	0	47.9182	3.95488	36.2179	29.3637					0.159811	0.140611	0.129393	0.143272	0.0153828	10.7368	0	0	0				High	High	High	Peak Found	Peak Found	Not Found	O-Glycosyl hydrolase family 30|\N	O-Glycosyl hydrolase family 30|\N	22	5	22	0.999
424851	424851	424851	0	21.953	18	5	10	5	1	343	37.8	7.46	22.62	5	0	2.36646	1.91578	1.51749	1.93324	0.542993	0.112915	0.919369	0.525093	0.00803085	0.00870236	0.00542141	0.00738487	0.00173324	23.4702	0.0110085	0.000932045	0.000961133	0.00430055	0.00580925	135.082	High	High	High	Peak Found	Peak Found	High	Domain of unknown function (DUF1996)	Domain of unknown function (DUF1996)	18	5	18	0.997
425104	425104	425104	0	6.767	8	2	2	2	1	358	39	6.87	4.75	2	0	2.56719	0.597422	1.37437	1.513					0.00697971	0.00271377	0.00370625	0.00446658	0.00223229	49.9777	0	0	0				High	Peak Found	Peak Found	Peak Found	Peak Found	Not Found	Domain of unknown function (DUF1996)	Domain of unknown function (DUF1996)	16	5	16	0.998
425648	425648	425648	0	99.366	48	16	112	16	1	208	23	6.38	268.92	16	0	199.594	257.44	266.293	241.109	36.2233	115.363	45.1293	65.5717	0.677346	1.16925	0.951364	0.932653	0.246484	26.4283	0.734384	0.95924	0.471518	0.721714	0.244108	33.8234	High	High	High	High	High	High	Prokaryotic membrane lipoprotein lipid attachment site profile.	Prokaryotic membrane lipoprotein lipid attachment site profile.	20	5	20	1
425932	425932	425932	0	9.787	6	3	7	3	1	579	62.5	7.11	16.67	3	0	7.41259	6.55663	2.37295	5.44739	1.57436	7.24585	13.2897	7.36995	0.0251537	0.0297807	0.00847766	0.0211373	0.011205	53.0106	0.0319183	0.0602495	0.138934	0.0770338	0.0554468	71.9773	High	High	High	Peak Found	High	High	Carbohydrate binding module (family 6)|Glycosyl hydrolases family 43|CBM6 (carbohydrate binding type-6) domain profile.|Cellulose Binding Domain Type IV|\N	Carbohydrate binding module (family 6)|Glycosyl hydrolases family 43|CBM6 (carbohydrate binding type-6) domain profile.|Cellulose Binding Domain Type IV|\N
426114	426114	426114	0	40.321	31	9	20	9	1	436	48	6.93	48.53	9	0					3.93126	8.39556	3.71186	5.34623	0	0	0				0.0797017	0.0697678	0.0387873	0.0627522	0.0213404	34.0073	Peak Found	Peak Found	Peak Found	High	High	High	Domain of unknown function (DUF1996)	Domain of unknown function (DUF1996)
426870	426870	426870	0	39.748	25	6	18	6	1	376	40.3	4.72	59.09	6	0	6.49864	9.64138	9.32728	8.4891	0.238858	1.26631	4.28162	1.92893	0.0220539	0.041173	0.0332995	0.0321754	0.00960899	29.8644	0.00484255	0.0105271	0.0447553	0.0200417	0.0215906	107.728	High	High	High	High	High	High	GDSL-like Lipase/Acylhydrolase|Fungal cellulose binding domain|CBM1 (carbohydrate binding type-1) domain profile.|Fungal-type cellulose-binding domain|\N	GDSL-like Lipase/Acylhydrolase|Fungal cellulose binding domain|CBM1 (carbohydrate binding type-1) domain profile.|Fungal-type cellulose-binding domain|\N	22	5	22	0.996
426887	426887	426887	0	317.253	68	47	222	47	1	472	51.5	7.88	680.35	47	0	283.458	377.336	281.491	314.095	51.862	198.185	24.5643	91.5372	0.961947	1.71404	1.00566	1.22722	0.422165	34.4002	1.05144	1.64792	2.51488	1.73808	0.735875	42.3384	High	High	High	High	High	High	Fungal cellulose binding domain|Glycosyl hydrolase family 62|CBM1 (carbohydrate binding type-1) domain signature.|CBM1 (carbohydrate binding type-1) domain profile.|Fungal-type cellulose-binding domain|\N	Fungal cellulose binding domain|Glycosyl hydrolase family 62|CBM1 (carbohydrate binding type-1) domain signature.|CBM1 (carbohydrate binding type-1) domain profile.|Fungal-type cellulose-binding domain|\N
426911	426911	426911	0	82.547	29	26	66	26	1	843	93.2	6.81	92.12	26	0	5.73631	7.63514	1.74422	5.03856	6.9676	16.2936	5.53814	9.59977	0.0194668	0.0320714	0.0383851	0.0299744	0.00963188	32.1337	0.14126	0.135481	0.0578971	0.111546	0.0465511	41.7326	High	High	High	High	High	High	Glycosyl hydrolase family 67 N-terminus|Glycosyl hydrolase family 67 C-terminus|Glycosyl hydrolase family 67 middle domain|\N	Glycosyl hydrolase family 67 N-terminus|Glycosyl hydrolase family 67 C-terminus|Glycosyl hydrolase family 67 middle domain|\N	21	5	21	1
428889	428889	428889	0	89.49	70	21	57	19	1	253	27.9	9	145.8	21	0	251.232	13.3273	159.961	141.507	0.832555	0.71319	0.432127	0.659291	0.852477	0.592007	0.571285	0.671923	0.156707	23.3222	0.0168791	0.0059302	0.00451757	0.00910894	0.00676608	74.2795	High	High	High	High	High	High	Glycosyl hydrolases family 11|Glycosyl hydrolase family 11 signature|Glycosyl hydrolases family 11 active site signature 1.|Glycosyl hydrolases family 11 active site signature 2.|\N	Glycosyl hydrolases family 11|Glycosyl hydrolase family 11 signature|Glycosyl hydrolases family 11 active site signature 1.|Glycosyl hydrolases family 11 active site signature 2.|\N	18	5	18	1
429141	429141	429141	0	193.819	71	35	156	35	1	421	46.1	8.56	321.23	35	0	265.536	185	193.357	214.631	4.88261	2.84248	17.5644	8.42984	0.901125	0.840355	0.690609	0.810696	0.108347	13.3646	0.0989891	0.173306	0.183623	0.151973	0.0461743	30.3832	High	High	High	High	High	High	Melibiase|Glycosyl hydrolase family 27 signature|Alpha-galactosidase signature.|\N	Melibiase|Glycosyl hydrolase family 27 signature|Alpha-galactosidase signature.|\N	21	5	21	0.95
429200	429200	429200	0	134.339	19	24	62	24	1	1368	151.2	6.98	163.38	24	0	31.5697	2.12396	33.5199	22.4045	15.1457	4.78396	2.92844	7.61938	0.107135	0.0914124	0.119754	0.106101	0.0141992	13.3828	0.307062	0.332667	0.218791	0.286173	0.0597424	20.8763	High	High	High	High	High	High	GMC oxidoreductase|Heterokaryon incompatibility protein (HET)|GMC oxidoreductases signature 2.|\N	GMC oxidoreductase|Heterokaryon incompatibility protein (HET)|GMC oxidoreductases signature 2.|\N	21	4	23	0.999
429591	429591	429591	0	67.841	43	12	47	12	1	364	39.1	5.15	128.02	12	0	4.184	35.6567	55.5576	31.7995	2.91698	1.33824	9.32733	4.52752	0.136366	0.16197	0.198487	0.165607	0.0312197	18.8516	0.0591383	0.0859629	0.0941226	0.0797413	0.0183032	22.9532	High	High	High	High	High	High	WSC domain|WSC domain profile.|present in yeast cell wall integrity and stress response component proteins	WSC domain|WSC domain profile.|present in yeast cell wall integrity and stress response component proteins	23	5	23	0.991
429753	429753	429753	0	55.572	21	11	31	11	1	584	60.3	5.44	54.35	11	0	82.3495	59.9728	16.3186	52.8803	0.714354	5.54365	0.869192	2.37573	0.279462	0.272127	0.379809	0.310466	0.0601646	19.3788	0.0144827	0.0420273	0.00908675	0.0218656	0.0176678	80.8018	High	High	High	Medium	High	Peak Found	Pectate lyase|\N	Pectate lyase|\N	16	5	16	1
430065	430065	430065	0	184.209	49	31	111	31	1	595	67.2	6.04	283	31	0	2.86656	2.56215	7.3998	4.27617	48.5889	112.387	11.4934	57.4896	0.00972801	0.0113844	0.0264364	0.0158496	0.00920576	58.082	0.985082	0.934498	1.06104	0.99354	0.0636924	6.41066	Peak Found	High	High	High	High	High	Multicopper oxidase|\N	Multicopper oxidase|\N	21	5	21	0.999
430071	430071	430071	0	7.779	5	2	2	2	1	613	65.6	5.27	4.92	2	0					0.877476	0.218862	0.215788	0.437375	0	0	0				0.00177884	0.00181984	0.000225591	0.00127476	0.000908837	71.2948	Peak Found	Peak Found	Peak Found	High	High	Peak Found		hypothetical protein
430231	430231	430231	0	35.469	20	14	24	14	1	661	71.8	9.14	25.85	14	0	9.73634	11.3498	2.19118	7.75912	0.246581	0.544676	0.376136	0.389131	0.0330414	0.0499687	0.0721317	0.0517139	0.0196035	37.9076	0.00499914	0.00419467	0.00393222	0.00437535	0.000555934	12.7061	High	High	High	Peak Found	Peak Found	High	GMC oxidoreductase|\N|GMC oxidoreductases signature 1.|GMC oxidoreductases signature 2.	GMC oxidoreductase|\N|GMC oxidoreductases signature 1.|GMC oxidoreductases signature 2.	19	5	19	1
434801	434801	434801	0	95.399	54	18	54	18	1	355	39.4	5.14	121.75	18	0	39.3578	17.6525	36.3286	31.113	28.7493	7.23443	47.4835	27.8224	0.133565	0.0801754	0.129788	0.11451	0.0297942	26.019	0.569186	0.584002	0.496404	0.549864	0.0468864	8.52691	High	High	High	High	High	High	Glycosyl hydrolase family 62|\N	Glycosyl hydrolase family 62|\N	17	5	17	1
435772	435772	435772	0	41.991	48	12	28	11	1	269	30.2	6.8	60.15	12	0	38.6249	15.2682	15.3815	23.0915					0.131002	0.0693217	0.0549507	0.0850915	0.0404037	47.4827	0	0	0				High	High	High	Peak Found	Peak Found	Peak Found		hypothetical protein
436110	436110	436110	0	58.43	26	18	30	18	1	681	74.6	8.12	64.59	18	0	3.62172	4.67978	3.19684	3.83278	4.61213	5.95714	4.11875	4.89601	0.0103918	0.0212577	0.0111073	0.0142523	0.00607743	42.6418	0.0823362	0.0494804	0.041933	0.0579165	0.0214821	37.0915	Peak Found	High	High	High	High	High	Carboxylesterase family|Carboxylesterases type-B signature 2.|\N	Carboxylesterase family|Carboxylesterases type-B signature 2.|\N	18	5	18	0.998
437004	437004	437004	0	16.845	9	3	7	3	1	497	54.5	8.88	19.56	3	0	0.913921	0.755792	0.686833	0.785515			0.231489	0.231489	0.00310149	0.000343315	0.00024538	0.00123006	0.00162145	131.818	0	0	0.00241996				High	High	High	Not Found	Not Found	High	FAD binding domain|Berberine and berberine like|PCMH-type FAD-binding domain profile.|\N	FAD binding domain|Berberine and berberine like|PCMH-type FAD-binding domain profile.|\N	18	5	18	0.991
437354	437354	437354	0	225.635	63	29	226	27	1	353	37.6	8.41	524.18	29	0	823.855	525.52	644.944	664.773	54.3859	11.4381	121.566	62.4635	2.79584	2.38715	2.30414	2.49571	0.263213	10.5466	1.10261	0.918298	1.27089	1.09726	0.176356	16.0723	High	High	High	High	High	High	Lactonase, 7-bladed beta-propeller|\N	Lactonase, 7-bladed beta-propeller|\N	19	5	19	0.996
437711	437711	437711	0	20.412	5	5	8	3	1	1363	148.5	5.87	12.4	5	0	0.428742	1.19661	1.91125	1.17887					0.00145486	0.00543307	0.0038981	0.00359534	0.00200631	55.8031	0	0	0				Peak Found	High	High	Peak Found	Peak Found	Not Found	Glycosyl hydrolases family 18|LysM domain|Chitinases family 18 active site.|Lysin motif|\N	Glycosyl hydrolases family 18|LysM domain|Chitinases family 18 active site.|Lysin motif|\N	19	5	19	1
438134	438134	438134	0	136.375	52	25	153	25	1	360	39.8	9.25	329.42	25	0	182.386	172.689	153.443	169.506	11.3795	24.9332	24.5133	20.2753	0.618947	0.784433	0.548193	0.650524	0.121244	18.6379	0.223781	0.200337	0.25614	0.226753	0.02802	12.3571	High	High	High	High	High	High	\N	hypothetical protein	24	5	24	1
438137	438137	438137	0	50.309	33	8	27	8	1	339	36.1	8.98	101.33	8	0	7.77964	6.42283	4.83423	6.34557	0.375957	0.946874	0.341411	0.554748	0.0264011	0.0291755	0.0172709	0.0242825	0.00622866	25.6508	0.00623613	0.0078733	0.00356919	0.00589287	0.00217249	36.8664	High	High	High	High	High	High	Pectinesterase|\N	Pectinesterase|\N	20	5	20	1
438214	438214	438214	0	25.843	17	7	12	7	1	555	62	6.87	28.58	7	0	6.46118	14.5917	18.3593	13.1374					0.0219268	0.0659074	0.0655908	0.0511417	0.0253013	49.4731	0	0	0				High	High	High	Peak Found	Peak Found	Peak Found	Glycosyl hydrolase family 47|Glycosyl hydrolase family 47 signature|\N	Glycosyl hydrolase family 47|Glycosyl hydrolase family 47 signature|\N	26	4	26	0.981
439519	439519	439519	0	21.408	29	6	13	6	1	231	24.1	7.43	35.18	6	0	9.91414	34.4112	14.2398	19.5217	0.924959	3.46559	3.8976	2.76272	0.0336447	0.156312	0.0508731	0.0802765	0.0664094	82.7258	0.0187524	0.0288165	0.0407465	0.0294385	0.0110102	37.4007	High	High	High	High	High	High	Pectate lyase|\N	Pectate lyase|\N	22	5	22	0.996
439589	439589	439589	0	44.645	27	6	14	6	1	294	32.1	7.15	37.97	6	0	26.5314	1.29618	1.23998	9.6892	0.569673	0.585819	0.76967	0.641721	0.0900373	0.0463768	0.0365836	0.0576659	0.0284589	49.3513	0.0115494	0.00487111	0.00804624	0.0081556	0.00334051	40.9597	High	High	High	High	High	High	GDSL-like Lipase/Acylhydrolase family|\N	GDSL-like Lipase/Acylhydrolase family|\N
439626	439626	439626	0	11.288	24	2	5	2	1	140	15.4	4.7	12.64	2	0	1.9877	1.67387	2.35638	2.00598					0.0037288	0.00760348	0.00841846	0.00658358	0.00250567	38.0594	0	0	0				Peak Found	High	High	Peak Found	Peak Found	Peak Found		hypothetical protein
439950	439950	439950	0	113.485	33	18	50	18	1	510	56.4	5.02	117.98	18	0	7.85577	1.48978	2.59422	3.97993	1.51468	43.7762	27.7333	24.3414	0.0266594	0.00676728	0.00926819	0.0142316	0.0108352	76.1346	0.213173	0.358192	0.289931	0.287099	0.0725513	25.2705	Peak Found	Peak Found	High	High	High	High	FAD binding domain|PCMH-type FAD-binding domain profile.|\N	FAD binding domain|PCMH-type FAD-binding domain profile.|\N	31	4	31	0.996
442808	442808	442808	0	122.003	59	21	106	21	1	354	38.1	7.78	274.67	21	0	18.1969	161.856	116.778	98.9437	31.6228	64.9614	13.4822	36.6888	0.367178	0.735227	0.417203	0.506536	0.199625	39.4099	0.641114	0.532962	1.36409	0.846057	0.451881	53.4102	High	High	High	High	High	High	Fungal cellulose binding domain|CBM1 (carbohydrate binding type-1) domain signature.|CBM1 (carbohydrate binding type-1) domain profile.|Fungal-type cellulose-binding domain|\N	Fungal cellulose binding domain|CBM1 (carbohydrate binding type-1) domain signature.|CBM1 (carbohydrate binding type-1) domain profile.|Fungal-type cellulose-binding domain|\N	20	5	20	1
444255	444255	444255	0	146.325	56	20	147	18	1	287	30.4	8.22	403.93	20	0	243.977	192.347	161.834	199.386	77.7497	18.1579	224.544	106.817	0.827962	0.873727	0.578171	0.759953	0.159083	20.9332	1.57627	1.49796	2.34744	1.80722	0.469477	25.9778	High	High	High	High	High	High	Glycosyl hydrolases family 11|Fungal cellulose binding domain|Glycosyl hydrolase family 11 signature|CBM1 (carbohydrate binding type-1) domain signature.|Glycosyl hydrolases family 11 active site signature 1.|Glycosyl hydrolases family 11 active site signature 2.|CBM1 (carbohydrate binding type-1) domain profile.|Fungal-type cellulose-binding domain|\N	Glycosyl hydrolases family 11|Fungal cellulose binding domain|Glycosyl hydrolase family 11 signature|CBM1 (carbohydrate binding type-1) domain signature.|Glycosyl hydrolases family 11 active site signature 1.|Glycosyl hydrolases family 11 active site signature 2.|CBM1 (carbohydrate binding type-1) domain profile.|Fungal-type cellulose-binding domain|\N	21	5	21	1
445103	445103	445103	0	110.877	39	18	73	18	1	447	50	5.38	139.75	18	0	64.8169	41.9767	89.2759	65.3565	1.85672	17.5539	4.58721	7.99928	0.219964	0.190678	0.318949	0.243197	0.067218	27.6393	0.0376429	0.145961	0.047888	0.0771641	0.0598	77.4972	High	High	High	High	High	High	Melibiase|Glycosyl hydrolase family 27 signature|Alpha-galactosidase signature.|\N	Melibiase|Glycosyl hydrolase family 27 signature|Alpha-galactosidase signature.|\N	18	5	18	0.976
446419	446419	446419	0	8.649	12	3	3	3	1	283	29.6	4.74	7.19	3	0					2.71437	3.87253		3.29345	0	0	0				0.0419959	0.0316575	0	0.0245511	0.0218812	89.1252	Peak Found	Peak Found	Peak Found	High	High	Not Found		hypothetical protein
446722	446722	446722	0	188.075	51	32	115	31	1	621	66.9	6.09	289.7	32	0	29.9911	13.8199	3.63777	15.8163	59.7886	145.656	87.2812	97.5751	0.101778	0.0627764	0.109457	0.0913372	0.0250306	27.4046	1.21214	1.21072	0.91246	1.11177	0.172611	15.5258	High	High	High	High	High	High	FAD binding domain|Berberine and berberine like|PCMH-type FAD-binding domain profile.|\N	FAD binding domain|Berberine and berberine like|PCMH-type FAD-binding domain profile.|\N	24	5	24	0.999
447343	447343	447343	0	10.188	11	4	8	4	1	337	36.2	6.7	14.06	4	0	1.29555	0.939593	1.18513	1.14009	0.473474	1.53826	1.14652	1.05275	0.0043966	0.00426807	0.00423402	0.00429956	8.57463e-05	1.9943	0.00959912	0.00875642	0.0119861	0.0101139	0.00167522	16.5636	High	Peak Found	Medium	Peak Found	High	High	Glyceraldehyde 3-phosphate dehydrogenase, NAD binding domain|Glyceraldehyde 3-phosphate dehydrogenase, C-terminal domain|\N|Glyceraldehyde-3-phosphate dehydrogenase signature|Glyceraldehyde 3-phosphate dehydrogenase active site.|GAPDH-I: glyceraldehyde-3-phosphate dehydrogenase, type I	Glyceraldehyde 3-phosphate dehydrogenase, NAD binding domain|Glyceraldehyde 3-phosphate dehydrogenase, C-terminal domain|\N|Glyceraldehyde-3-phosphate dehydrogenase signature|Glyceraldehyde 3-phosphate dehydrogenase active site.|GAPDH-I: glyceraldehyde-3-phosphate dehydrogenase, type I
447714	447714	447714	0	8.95	16	3	9	3	1	141	14.8	7.47	11.12	3	0	0.751479	0.826913	0.593947	0.724113					0.0025502	0.00375622	0.00212195	0.00280946	0.000847421	30.1631	0	0	0				High	High	High	Not Found	Peak Found	Not Found		hypothetical protein
448397	448397	448397	0	13.535	6	6	10	6	1	509	56.5	8.78	12.37	6	0					0.275321	0.499245	1.39679	0.723784	0	0	0				0.0055818	0.00414923	0.0146024	0.00811113	0.00566702	69.8672	Not Found	Peak Found	Peak Found	Medium	High	High	Aminotransferase class-III|\N|Aminotransferases class-III pyridoxal-phosphate attachment site.|GABAtrns_euk: 4-aminobutyrate aminotransferase	Aminotransferase class-III|\N|Aminotransferases class-III pyridoxal-phosphate attachment site.|GABAtrns_euk: 4-aminobutyrate aminotransferase
449065	449065	449065	0	25.572	13	7	15	6	1	457	47.9	6.02	41.07	7	0	26.2478	32.6328	27.6397	28.8401	0.14675	0.331322	0.466891	0.314988	0.0890724	0.148234	0.0987464	0.112017	0.0317349	28.3303	0.00297518	0.00274407	0.00425163	0.00332363	0.000811941	24.4294	High	High	High	Peak Found	Peak Found	High	LysM domain|Lysin motif|\N	LysM domain|Lysin motif|\N	21	5	22	0.998
449202	449202	449202	0	384.943	68	51	219	51	1	736	79.2	7.11	543.41	51	0	62.1534	46.8413	7.92588	38.9735	157.273	347.966	347.234	284.158	0.210924	0.21277	0.253392	0.225695	0.0240035	10.6354	3.18853	2.89335	3.63007	3.23732	0.370775	11.4531	High	High	High	High	High	High	Neutral/alkaline non-lysosomal ceramidase	Neutral/alkaline non-lysosomal ceramidase	31	5	31	0.986
																21558.3	15791.4	20895.3	19419.4	4707.87	11010	8294.99	8012.74	100	100	100				100	100	100

## Sheet: RelAbundanceSorted+FigS2+TabS3
Accession		Description	G3_1	G3_2	G3_3	average G3	STDEV	GL3_1	GL3_2	GL3_3	average GL3	STDEV	CAZy family	enzyme code	(putative) function	Protein domain description												Figure S2: Grouped secreted proteins during growth of P. anserina on GAX and GAX+Lignin															Table S3: Unique/induced proteins other than plant cell wall active CAZymes during growth of P. anserina on GAX or GAX+Lignin. Minimal relative abundance 0.2% of total protein and >2-fold increase in absence/presence lignin.
180434	180434	180434	0.0781772	0.202281	0.150944	0.143801	0.0623593	0.191701	0.315342	0.350159	0.285734	0.0832746	AA8-AA3_1	CDH	Cellobiose dehydrogenase	GMC oxidoreductase|Fungal cellulose binding domain|CBM1 (carbohydrate binding type-1) domain signature.|GMC oxidoreductases signature 1.|CBM1 (carbohydrate binding type-1) domain profile.|Fungal-type cellulose-binding domain|\N
219132	219132	219132	0.12251	0.0748279	0.333223	0.176854	0.137503	0.0346445	0.0125499	0.00291851	0.0167043	0.0162659	AA8-AA3_1	CDH	Cellobiose dehydrogenase	GMC oxidoreductase|GMC oxidoreductases signature 1.|\N																											Accession number	putative function/characteristics	SignalP?
334415	334415	334415	0.032227	0.0226993	0.0424068	0.0324444	0.00985555						AA8-AA3_1	CDH	Cellobiose dehydrogenase	GMC oxidoreductase|\N																												Unique absence lignin
341622	341622	341622	0.127862	0.0843574	0.129619	0.113946	0.0256397	0.00165224	0.00272402	0.00389744	0.0027579	0.00112299	AA8-AA3_1	CDH	cellobiose dehydrogenase-like protein	hypothetical protein																											297982	Ubiquitin-protein ligase	no
390305	390305	390305	0.291204	0.338323	0.451648	0.360391	0.082467	0.00199509	0.00198527	0.00240364	0.002128	0.000238761	AA8-AA3_1	CDH	Cellobiose dehydrogenase	hypothetical protein
415422	415422	415422	0.0267917	0.00436983	0.00265537	0.0112723	0.0134675	0.000216983	0.000444264	0	0.000220416	0.000222152	AA8-AA3_1	CDH	cellobiose dehydrogenase-like protein	hypothetical protein																												Unique presence lignin
415884	415884	415884	0.0148001	0.00232093	0.00128577	0.00613559	0.00752148						AA8-AA3_1	CDH	Cellobiose dehydrogenase	hypothetical protein																											n.a.	n.a.	n.a
68350	68350	68350	0.0368096	0.0333606	0.029456	0.0332087	0.00367912						AA9	LPMO	lytic polysaccharide monooxygenase	Glycosyl hydrolase family 61
119534	119534	119534	0.00938616	0.00819487	0.00262608	0.0067357	0.00360854	0.00697584	0.0133716	0.0454659	0.0219378	0.0206254	AA9	LPMO	lytic polysaccharide monooxygenase	Glycosyl hydrolase family 61																												>2-fold decrease in presence lignin
295082	295082	295082						0	0.000907051	0.00179115	0.000899401	0.0008956	AA9	LPMO	lytic polysaccharide monooxygenase	Glycosyl hydrolase family 61																											104135	protease	yes
310337	310337	310337	0.244377	0.0660326	0.0465698	0.118993	0.109021	0.00445402	0.00385658	0.0105183	0.00627631	0.00368582	AA9	LPMO	lytic polysaccharide monooxygenase	Glycosyl hydrolase family 61																											292348	protease	yes
334383	334383	334383	0.00485414	0.00439312	0.00304194	0.0040964	0.000941836						AA9	LPMO	lytic polysaccharide monooxygenase	Glycosyl hydrolase family 61																											120114	protease	yes
368082	368082	368082	0.261974	0.337846	0.228527	0.276116	0.0560151	0.162694	0.190347	0.325707	0.226249	0.0872357	AA9	LPMO	lytic polysaccharide monooxygenase	Glycosyl hydrolase family 61																											370778	GH16	yes
382099	382099	382099	0.00936042	0.0161242	0.00574988	0.0104115	0.00526641	0.0216442	0.0554068	0.111274	0.062775	0.0452669	AA9	LPMO	lytic polysaccharide monooxygenase	Glycosyl hydrolase family 61																											163368	GH18	yes
387684	387684	387684						0.0319685	0.0270251	0.0190377	0.0260104	0.00652484	AA9	LPMO	lytic polysaccharide monooxygenase	Glycosyl hydrolase family 61																											49436	GH18	yes
395086	395086	395086	0.00494761	0.00113209	0.000861348	0.00231368	0.00228506	5.91474e-05	7.03108e-05	0.000877273	0.000335577	0.000469155	AA9	LPMO	lytic polysaccharide monooxygenase	Glycosyl hydrolase family 61																											415265	GH55	yes
403339	403339	403339	0.0134305	0.0059627	0.00664976	0.008681	0.00412754	0.0422029	0.140057	0.0974192	0.0932264	0.0490617	AA9	LPMO	lytic polysaccharide monooxygenase	Glycosyl hydrolase family 61																											437354	Lactonase	yes
115102	115102	115102	0.00863334	0.0073099	0.00563502	0.00719275	0.00150259						AA9 - CBM1	LPMO	lytic polysaccharide monooxygenase	Fungal cellulose binding domain|Glycosyl hydrolase family 61|CBM1 (carbohydrate binding type-1) domain signature.|CBM1 (carbohydrate binding type-1) domain profile.|Fungal-type cellulose-binding domain|\N													GAX					GAX+Lignin									382721	dioxygenase	yes
179198	179198	179198	0.514712	0.722813	0.650968	0.629498	0.105699	0.133148	0.245401	0.317199	0.231916	0.0927635	AA9 - CBM1	LPMO	lytic polysaccharide monooxygenase	Fungal cellulose binding domain|Glycosyl hydrolase family 61|CBM1 (carbohydrate binding type-1) domain signature.|CBM1 (carbohydrate binding type-1) domain profile.|Fungal-type cellulose-binding domain|\N													G3_1	G3_2	G3_3	average G3	STDEV	GL3_1	GL3_2	GL3_3	average GL3	STDEV					371076	protease	yes
287378	287378	287378	0.0373101	0.124881	0.0367721	0.0663211	0.0507151	0.231392	0.196489	0.471954	0.299945	0.149983	AA9 - CBM1	LPMO	lytic polysaccharide monooxygenase	Fungal cellulose binding domain|Glycosyl hydrolase family 61|CBM1 (carbohydrate binding type-1) domain signature.|CBM1 (carbohydrate binding type-1) domain profile.|Fungal-type cellulose-binding domain|\N												Plant cell wall active enzymes	69.2162	64.6935	65.7892	66.5663	2.3594	47.1367	54.5406	59.111	53.5961	6.04277					358232	oxalate decarboxylase	yes
307960	307960	307960	0.0247762	0.0222016	0.0122991	0.019759	0.0065874	0.111258	0.259801	0.205975	0.192345	0.0752036	AA9 - CBM1	LPMO	lytic polysaccharide monooxygenase	Fungal cellulose binding domain|Glycosyl hydrolase family 61|CBM1 (carbohydrate binding type-1) domain signature.|CBM1 (carbohydrate binding type-1) domain profile.|Fungal-type cellulose-binding domain|\N												Fungal cell wall acting enzymes	4.05944	8.16244	7.99923	6.74037	2.32319	7.34046	6.36156	6.46126	6.72109	0.538701					292122	unknown	yes
405042	405042	405042	0.00346169	0.00388589	0.000986405	0.002778	0.00156599	0.00246153	0.0191373	0.00267893	0.00809259	0.00956563	AA9 - CBM1	LPMO	lytic polysaccharide monooxygenase	Fungal cellulose binding domain|Glycosyl hydrolase family 61|CBM1 (carbohydrate binding type-1) domain profile.|Fungal-type cellulose-binding domain|\N												Proteases	1.61892	2.14076	2.13785	1.96585	0.300448	2.2357	2.22669	2.0689	2.1771	0.0938067					294165	unknown	yes
405107	405107	405107						0.000987383	0.00532583	0.0238152	0.0100428	0.0121229	AA9 - CBM1	LPMO	lytic polysaccharide monooxygenase	Fungal cellulose binding domain|Glycosyl hydrolase family 61|CBM1 (carbohydrate binding type-1) domain signature.|CBM1 (carbohydrate binding type-1) domain profile.|Fungal-type cellulose-binding domain|\N												Other	12.4102	11.6691	11.9101	11.9965	0.378038	14.9865	14.0902	14.4461	14.5076	0.451321					391599	unknown	yes
407477	407477	407477	0.320269	0.132874	0.0721834	0.175109	0.129323	0.0100577	0.0129815	0.0196507	0.01423	0.00491684	AA9 - CBM1	LPMO	lytic polysaccharide monooxygenase	Fungal cellulose binding domain|Glycosyl hydrolase family 61|CBM1 (carbohydrate binding type-1) domain profile.|Fungal-type cellulose-binding domain|\N												Unknown	12.6952	13.3343	12.1636	12.731	0.586142	28.2988	22.7793	17.9127	22.997	5.19645					133309	unknown	yes
376862	376862	376862	0.353069	0.127879	0.127425	0.202791	0.130144	0.00852128	0.00241153	0.0161631	0.00903199	0.00689002	AA16	LPMO	lytic polysaccharide monooxygenase	hypothetical protein
295891	295891	295891	0.0164251	0.00555912	0.0051513	0.00904516	0.00639444						CE1	AXE	acetylxylan esterase	Esterase PHB depolymerase|\N|esterase_phb: esterase, PHB depolymerase family												Total	100	100	100			99.9982	99.9984	100								>2-fold increase in presence lignin
312035	312035	312035	0.00131067	0.000548134	0.000247029	0.000701945	0.000548249						CE1	FAE	feruloyl esterase	hypothetical protein																											10841	protease	yes
312581	312581	312581	0.609746	0.436944	0.326503	0.457731	0.142761	0.0111002	0.00250788	0.00562303	0.00641036	0.00434992	CE1	FAE	feruloyl esterase	hypothetical protein																											408017	GH16	yes
349963	349963	349963	0.0252128	0.0218165	0.0258969	0.0243087	0.00218524	0.0551556	0.0915359	0.12403	0.0902405	0.0344555	CE1	AXE	acetylxylan esterase	Esterase PHB depolymerase|\N																											387669	GH16	no
386248	386248	386248	0.300504	0.178474	0.162186	0.213721	0.0755963	0.00517474	0.0028814	0.00758611	0.00521408	0.0023526	CE1	AXE	acetyl xylan esterase	Esterase PHB depolymerase|\N|esterase_phb: esterase, PHB depolymerase family																											200359	GH16	yes
401368	401368	401368	0.00648282	0.00455469	0.00311348	0.004717	0.00169052	0.00167653	0.00644697	0.00637824	0.00483391	0.00273459	CE1	FAE	feruloyl esterase	hypothetical protein																											199388	GH17	yes
402111	402111	402111	0.0347322	0.0282094	0.0412012	0.0347143	0.0064959	0.0237422	0.0180119	0.0229199	0.021558	0.0030984	CE1	AXE	acetylxylan esterase	Esterase PHB depolymerase|AAA domain|\N|esterase_phb: esterase, PHB depolymerase family																											139558	GH72	yes
402624	402624	402624	0.468153	0.371478	0.329812	0.389815	0.0709699	0.347316	0.347018	0.426903	0.373746	0.0460358	CE1	FAE	feruloyl esterase	Esterase PHB depolymerase|\N|esterase_phb: esterase, PHB depolymerase family																											399604	GH72 - CBM43	yes
442808	442808	442808	0.367178	0.735227	0.417203	0.506536	0.199625	0.641114	0.532962	1.36409	0.846057	0.451881	CE1 - CBM1	FAE	feruloyl esterase	Fungal cellulose binding domain|CBM1 (carbohydrate binding type-1) domain signature.|CBM1 (carbohydrate binding type-1) domain profile.|Fungal-type cellulose-binding domain|\N																											137182	CE10	yes
312274	312274	312274	0.034589	0.0342776	0.0423836	0.0370834	0.00459272	0.0204069	0.0789728	0.0804451	0.0599416	0.0342459	CE1 - CBM1	AXE	acetylxylan esterase	Fungal cellulose binding domain|Esterase PHB depolymerase|CBM1 (carbohydrate binding type-1) domain signature.|CBM1 (carbohydrate binding type-1) domain profile.|Fungal-type cellulose-binding domain|\N|esterase_phb: esterase, PHB depolymerase family																											95005	GPI-anchored cell wall protein	no
312193	312193	312193	0.220548	0.29235	0.121637	0.211512	0.0857144	0.324133	0.25292	0.0774494	0.218167	0.126961	CE1 - CBM1	FAE	feruloyl esterase	Prolyl oligopeptidase family|Fungal cellulose binding domain|CBM1 (carbohydrate binding type-1) domain signature.|CBM1 (carbohydrate binding type-1) domain profile.|Fungal-type cellulose-binding domain|\N																											449202	Ceramidase	yes
284003	284003	284003	0.124192	0.348984	0.182381	0.218519	0.116672	0.66402	0.783607	0.536079	0.661235	0.123788	CE1 - CBM1	AXE	acetylxylan esterase	Fungal cellulose binding domain|Esterase PHB depolymerase|CBM1 (carbohydrate binding type-1) domain signature.|CBM1 (carbohydrate binding type-1) domain profile.|Fungal-type cellulose-binding domain|\N|esterase_phb: esterase, PHB depolymerase family																											290963	unknown	yes
366867	366867	366867	0.0208905	0.00748389	0.0219024	0.0167589	0.00804833	0.00525072	0.00645192	0.00274136	0.00481467	0.00189332	CE1?	FAE	tannase/feruloyl esterase family protein	Tannase and feruloyl esterase|\N																											334229	unknown	yes
40826	40826	40826	0.00620537	0.0177219	0.0152106	0.0130459	0.00605573	0.00604451	0.00960034	0.00635732	0.00733406	0.00196888	CE2	AXE	acetylxylan esterase	GDSL-like Lipase/Acylhydrolase|\N																											302062	protease	yes
281974	281974	281974	0.0172655	0.0273389	0.0254287	0.0233444	0.0053504	0.26642	0.268444	0.309341	0.281402	0.0242177	CE3	AXE	acetylxylan esterase	GDSL-like Lipase/Acylhydrolase family|\N																											286476	unknown	yes
399802	399802	399802	0.0395427	0.0223724	0.0175129	0.026476	0.011574	0.00111894	0.000661037	0.00210467	0.00129488	0.000737723	CE3	AXE	acetylxylan esterase	GDSL-like Lipase/Acylhydrolase family|\N																											397172	unknown	yes
402096	402096	402096	0.0317825	0.0164245	0.022583	0.0235967	0.00772898	0.00664306	0.0071007	0.00460673	0.00611683	0.00132765	CE3	AXE	acetylxylan esterase	GDSL-like Lipase/Acylhydrolase family|\N																											369801	Rhodanese-like domain	yes
439589	439589	439589	0.0900373	0.0463768	0.0365836	0.0576659	0.0284589	0.0115494	0.00487111	0.00804624	0.0081556	0.00334051	CE3	AXE	acetylxylan esterase	GDSL-like Lipase/Acylhydrolase family|\N																											141252	Protease	yes
389744	389744	389744	0.724912	1.18465	0.833437	0.914332	0.240305	0.561293	1.05785	0.630143	0.749763	0.269024	CE3 - CBM1	AXE	acetylxylan esterase	Fungal cellulose binding domain|GDSL-like Lipase/Acylhydrolase family|CBM1 (carbohydrate binding type-1) domain signature.|CBM1 (carbohydrate binding type-1) domain profile.|Fungal-type cellulose-binding domain|\N
36734	36734	36734	0.0137448	0.00826147	0.00885723	0.0102878	0.00300862	0.222114	0.320302	0.185206	0.242541	0.069826	CE5	AE	Cutinase 3 (EC 3.1.1.74)	Cutinase|Cutinase signature|Cutinase, serine active site.|Cutinase, aspartate and histidine active sites.|\N
298614	298614	298614	0.0364626	0.0164287	0.0186998	0.0238637	0.0109699	0.00262018	0.00159942	0.00444439	0.002888	0.00144127	CE5	AXE	Acetylxylan esterase/cutinase	Cutinase|\N
405254	405254	405254						0.0914745	0.0831639	0.105182	0.0932734	0.0111187	CE5	AE	Cutinase	Cutinase|Cutinase signature|Cutinase, serine active site.|Cutinase, aspartate and histidine active sites.|\N
110452	110452	110452	0.161445	0.201152	0.137064	0.166554	0.0323482	0.889501	0.658819	1.06086	0.869728	0.20175	CE5 - CBM1	AXE	Acetylxylan esterase (EC 3.1.1.72)	Fungal cellulose binding domain|Cutinase|CBM1 (carbohydrate binding type-1) domain signature.|CBM1 (carbohydrate binding type-1) domain profile.|Fungal-type cellulose-binding domain|\N
438137	438137	438137	0.0264011	0.0291755	0.0172709	0.0242825	0.00622866	0.00623613	0.0078733	0.00356919	0.00589287	0.00217249	CE8	PME	Pectinesterase	Pectinesterase|\N
381424	381424	381424	0.878214	0.584807	0.359062	0.607361	0.26031	0.028519	0.123164	0.145269	0.0989839	0.0620172	CE12	RGAE	rhamnogalacturonan acetylesterase	GDSL-like Lipase/Acylhydrolase|NAD dependent epimerase/dehydratase family|\N
118359	118359	118359	1.22399	0.701342	0.570479	0.831936	0.345773	0	0	0	0	0	CE15	GlcAE	4-O-methyl-glucuronoyl methylesterase (EC 3.1.1.-)	hypothetical protein
62808	62808	62808	0.00831401	0.0061973	0.00389054	0.00613395	0.00221241	0.10582	0.0594477	0.0373228	0.0675303	0.0349568	CE15 - CBM1	CBH	4-O-methyl-glucuronoyl methylesterase (EC 3.1.1.-)	Fungal cellulose binding domain|CBM1 (carbohydrate binding type-1) domain signature.|CBM1 (carbohydrate binding type-1) domain profile.|Fungal-type cellulose-binding domain|\N
284641	284641	284641	0.428142	0.507364	0.37478	0.436762	0.0667112	0.89077	1.16261	0.363561	0.805649	0.406271	CE16	AXE	hemicellulose acetyl esterase	GDSL-like Lipase/Acylhydrolase|\N
426870	426870	426870	0.0220539	0.041173	0.0332995	0.0321754	0.00960899	0.00484255	0.0105271	0.0447553	0.0200417	0.0215906	CE16 - CBM1	HAE	hemicellulose acetyl esterase	GDSL-like Lipase/Acylhydrolase|Fungal cellulose binding domain|CBM1 (carbohydrate binding type-1) domain profile.|Fungal-type cellulose-binding domain|\N
2240	2240	2240						0.00565227	0.000870988	0.00157432	0.00269919	0.00258151	GH2	MND	Beta-mannosidase (EC 3.2.1.25)	Glycosyl hydrolases family 2|Glycosyl hydrolases family 2, TIM barrel domain|Glycosyl hydrolases family 2, sugar binding domain|\N
162672	162672	162672	0.844977	1.5022	1.30115	1.21611	0.336763	0.0101027	0.0297669	0.683992	0.241287	0.38352	GH2	GAL	Beta-galactosidase BoGH2A	Glycosyl hydrolases family 2|Glycosyl hydrolases family 2, TIM barrel domain|Glycosyl hydrolases family 2, sugar binding domain|Glycosyl hydrolase family 2 signature|\N
314381	314381	314381	0.465581	0.653843	0.738411	0.619278	0.139661	0.0932191	0.0550531	0.115255	0.0878426	0.0304591	GH2	MND	Beta-mannosidase (EC 3.2.1.25)	Glycosyl hydrolases family 2|Glycosyl hydrolases family 2, sugar binding domain|\N
419552	419552	419552	0.522447	0.679382	1.84207	1.01463	0.720867	0.199896	0.269004	0.227826	0.232242	0.034765	GH2	GUS	beta-glucuronidase	Glycosyl hydrolases family 2|Glycosyl hydrolases family 2, TIM barrel domain|Glycosyl hydrolases family 2, sugar binding domain|\N
166682	166682	166682	0.847943	0.746096	0.70681	0.76695	0.0728411	0.0354007	0.0114872	0.0251831	0.0240237	0.0119989	GH3	BGL	Beta-glucosidase	Glycosyl hydrolase family 3 N terminal domain|Glycosyl hydrolase family 3 C-terminal domain|Fibronectin type III-like domain|Glycosyl hydrolase family 3 signature|\N
285314	285314	285314	0.0236631	0.0184896	0.0727972	0.0383167	0.0299729						GH3	BXL	beta-xylosidase	Glycosyl hydrolase family 3 N terminal domain|Glycosyl hydrolase family 3 C-terminal domain|\N
330692	330692	330692	0.0962163	0.073614	0.0950203	0.0882835	0.0127182	1.42839	1.21238	1.16276	1.26784	0.141234	GH3	BGL	beta-glucosidase	Glycosyl hydrolase family 3 N terminal domain|Glycosyl hydrolase family 3 C-terminal domain|Fibronectin type III-like domain|Glycosyl hydrolase family 3 signature|Glycosyl hydrolases family 3 active site.|\N
374292	374292	374292	0.00811637	0.020028	0.0258599	0.0180014	0.00904369	0	0	0	0	0	GH3	BGL	beta-glucosidase	Glycosyl hydrolase family 3 N terminal domain|Glycosyl hydrolase family 3 C-terminal domain|Fibronectin type III-like domain|Glycosyl hydrolase family 3 signature|Glycosyl hydrolases family 3 active site.|\N
423994	423994	423994	0.363487	0.510164	0.444555	0.439402	0.0734742	0.356291	0.399525	0.438544	0.39812	0.0411445	GH3	BXL	beta-xylosidase	Glycosyl hydrolase family 3 N terminal domain|Glycosyl hydrolase family 3 C-terminal domain|Glycosyl hydrolase family 3 signature|\N
382814	382814	382814	0.90641	0.274775	0.337649	0.506278	0.347948	0.00409312	0.00552112	0.00205398	0.00388941	0.00174253	GH5_5	EGL	Endoglucanase 3 (EC 3.2.1.4) (Cellulase 3) (Endo-1,4-beta-glucanase 3)	Cellulase (glycosyl hydrolase family 5)|\N
422218	422218	422218	0.0187825	0.0104488	0.0213584	0.0168632	0.00570241						GH5_5	EGL	endoglucanase	Cellulase (glycosyl hydrolase family 5)|Glycosyl hydrolases family 5 signature.|\N
12342	12342	12342	0.557177	1.25989	0.812468	0.876513	0.35571	0.338528	0.66765	0.569995	0.525391	0.169034	GH5_5 - CBM1	EGL	Endoglucanase (EC 3.2.1.4)	Cellulase (glycosyl hydrolase family 5)|Fungal cellulose binding domain|CBM1 (carbohydrate binding type-1) domain signature.|CBM1 (carbohydrate binding type-1) domain profile.|Fungal-type cellulose-binding domain|\N
132963	132963	132963	5.83347	4.77711	3.7544	4.78833	1.03958	0.096707	0.199474	0.264841	0.187007	0.0847574	GH5_7	MAN	Mannan endo-1,4-beta-mannosidase A (EC 3.2.1.78)	Cellulase (glycosyl hydrolase family 5)|\N
142884	142884	142884	1.04411	1.51597	1.72311	1.42773	0.347991	0.107364	0.168701	0.17784	0.151302	0.0383246	GH5_7	MAN	mannan endo-1,4-beta-mannosidase (EC 3.2.1.78)	Cellulase (glycosyl hydrolase family 5)|\N
197127	197127	197127	0.00821926	0.00403888	0.00278954	0.00501589	0.00284366	0.00292989	0.0031115	0.0310309	0.0123574	0.016172	GH5_11	beta-1,6-galactanase	endo-1,6-beta-galactanase	Cellulase (glycosyl hydrolase family 5)|\N
332232	332232	332232	0.339558	0.124161	0.102506	0.188742	0.131059	0.00265894	0.0018198	0.00196802	0.00214892	0.000447866	GH5_16	beta-1,6-galactanase	endo-1,6-beta-galactanase	Cellulase (glycosyl hydrolase family 5)|\N
412829	412829	412829	0.00625908	0.0025349	0.00147049	0.00342149	0.00251439	0.00122767	9.61182e-05	0.00443064	0.00191814	0.00224824	GH5_22	EGL	endoglucanase	Cellulase (glycosyl hydrolase family 5)|\N
301916	301916	301916	6.79689	3.42283	6.32598	5.51523	1.82731	0.367593	0.219758	0.235799	0.274383	0.0811196	GH6	CBH	1,4-beta-D-glucan cellobiohydrolase	Glycosyl hydrolases family 6|\N|Glycosyl hydrolase family 6 signature|Glycosyl hydrolases family 6 signature 1.|Glycosyl hydrolases family 6 signature 2.
96904	96904	96904	0.099433	0.136484	0.211152	0.149023	0.0569053	0.301986	0.304367	0.344991	0.317115	0.0241711	GH6	CBH	1,4-beta-D-glucan cellobiohydrolase (EC 3.2.1.91)	Glycosyl hydrolases family 6|\N|Glycosyl hydrolase family 6 signature|Glycosyl hydrolases family 6 signature 2.
63620	63620	63620	0.0784919	0.266776	0.10895	0.151406	0.101068	0.122517	0.380765	0.480016	0.327766	0.184548	GH6 - CBM 1	CBH	1,4-beta-D-glucan cellobiohydrolase (EC 3.2.1.91)	Fungal cellulose binding domain|Glycosyl hydrolases family 6|\N|Glycosyl hydrolase family 6 signature|CBM1 (carbohydrate binding type-1) domain signature.|Glycosyl hydrolases family 6 signature 1.|Glycosyl hydrolases family 6 signature 2.|CBM1 (carbohydrate binding type-1) domain profile.|Fungal-type cellulose-binding domain
222738	222738	222738	0.00888168	0.0254931	0.0133319	0.0159022	0.0085988	0.0398757	0.0444245	0.103039	0.0624463	0.0352277	GH6 - CBM1	CBH	cellobiohydrolase	Fungal cellulose binding domain|Glycosyl hydrolases family 6|\N|Glycosyl hydrolase family 6 signature|CBM1 (carbohydrate binding type-1) domain signature.|Glycosyl hydrolases family 6 signature 2.|CBM1 (carbohydrate binding type-1) domain profile.|Fungal-type cellulose-binding domain
16160	16160	16160						0.00346467	0	0	0.00115489	0.00200033	GH7	CBH	1,4-beta-cellobiohydrolase	Glycosyl hydrolase family 7|Glycosyl hydrolase family 7 signature|\N
303786	303786	303786	0.223302	0.335805	0.293877	0.284328	0.0568564	0.438731	0.695504	0.273856	0.469363	0.212487	GH7	EGL	Endoglucanase	Glycosyl hydrolase family 7|Glycosyl hydrolase family 7 signature|\N
368104	368104	368104	8.37519	4.8162	9.45269	7.54803	2.4264	0.322193	0.370526	0.284258	0.325659	0.0432381	GH7	CBH	1,4-beta-cellobiohydrolase	Glycosyl hydrolase family 7|Glycosyl hydrolase family 7 signature|\N
166492	166492	166492	0.257918	0.699361	0.539486	0.498922	0.2235	0.780393	1.72009	1.27941	1.25996	0.470151	GH7 - CBM1	CBH	1,4-beta-cellobiohydrolase	Fungal cellulose binding domain|Glycosyl hydrolase family 7|Glycosyl hydrolase family 7 signature|CBM1 (carbohydrate binding type-1) domain signature.|CBM1 (carbohydrate binding type-1) domain profile.|Fungal-type cellulose-binding domain|\N
176471	176471	176471	1.8447	2.98365	3.40282	2.74372	0.80629	5.388	5.27574	4.11549	4.92641	0.70452	GH10	XLN	Endo-1,4-beta-xylanase	Glycosyl hydrolase family 10|Glycosyl hydrolase family 10 signature|\N
288451	288451	288451	0.0527705	0.0305328	0.0653808	0.0495614	0.0176443	0.0633682	0.0504385	0.0064903	0.040099	0.0298153	GH10	XLN	Endo-1,4-beta-xylanase	Glycosyl hydrolase family 10|Glycosyl hydrolase family 10 signature|\N
291287	291287	291287	0.0349816	0.0182731	0.015075	0.0227766	0.0106901	0.0108637	0.00332137	0.00597008	0.00671839	0.00382645	GH10	XLN	Endo-1,4-beta-xylanase	Glycosyl hydrolase family 10|Glycosyl hydrolase family 10 signature|\N
388128	388128	388128	3.03058	2.84955	2.89238	2.92417	0.0946085	0.0555533	0.0291512	0.104448	0.0630509	0.0382044	GH10	XLN	Endo-1,4-beta-xylanase	Glycosyl hydrolase family 10|Glycosyl hydrolase family 10 signature|\N
383689	383689	383689	1.15997	3.12891	1.54968	1.94619	1.04264	2.02905	4.37207	4.74251	3.71454	1.47138	GH10 - CBM1	XLN	Endo-1,4-beta-xylanase	Glycosyl hydrolase family 10|Fungal cellulose binding domain|Glycosyl hydrolase family 10 signature|CBM1 (carbohydrate binding type-1) domain signature.|CBM1 (carbohydrate binding type-1) domain profile.|Fungal-type cellulose-binding domain|\N
333275	333275	333275	0.683883	1.82867	0.6621	1.05822	0.667321	4.52712	5.14414	8.01266	5.89464	1.86002	GH10 - CBM1	XLN	Endo-1,4-beta-xylanase	Glycosyl hydrolase family 10|Fungal cellulose binding domain|Glycosyl hydrolase family 10 signature|CBM1 (carbohydrate binding type-1) domain signature.|CBM1 (carbohydrate binding type-1) domain profile.|Fungal-type cellulose-binding domain|\N
144336	144336	144336	1.3859	0.905216	0.695112	0.99541	0.354116	0.473803	0.733754	1.03208	0.746547	0.27936	GH11	XLN	endo-1,4-beta-xylanase (EC 3.2.1.8)	Glycosyl hydrolases family 11|Glycosyl hydrolase family 11 signature|Glycosyl hydrolases family 11 active site signature 1.|Glycosyl hydrolases family 11 active site signature 2.|\N
292739	292739	292739	0.101018	0.06069	0.0532301	0.0716462	0.0257091						GH11	XLN	Endo-1,4-beta-xylanase	Glycosyl hydrolases family 11|Glycosyl hydrolase family 11 signature|Glycosyl hydrolases family 11 active site signature 1.|\N
405228	405228	405228	10.2822	8.22417	7.39216	8.63286	1.48775	1.66038	1.41352	2.16047	1.74479	0.38056	GH11	XLN	endo-1,4-beta-xylanase	Glycosyl hydrolases family 11|Glycosyl hydrolase family 11 signature|Glycosyl hydrolases family 11 active site signature 1.|Glycosyl hydrolases family 11 active site signature 2.|\N
415840	415840	415840	0.872997	1.05512	1.04311	0.990408	0.101858	0.411888	0.459655	1.24362	0.705055	0.467024	GH11	XLN	Endo-1,4-beta-xylanase	Glycosyl hydrolases family 11|Glycosyl hydrolase family 11 signature|Glycosyl hydrolases family 11 active site signature 1.|Glycosyl hydrolases family 11 active site signature 2.|\N
428889	428889	428889	0.852477	0.592007	0.571285	0.671923	0.156707	0.0168791	0.0059302	0.00451757	0.00910894	0.00676608	GH11	XLN	Endo-1,4-beta-xylanase	Glycosyl hydrolases family 11|Glycosyl hydrolase family 11 signature|Glycosyl hydrolases family 11 active site signature 1.|Glycosyl hydrolases family 11 active site signature 2.|\N
444255	444255	444255	0.827962	0.873727	0.578171	0.759953	0.159083	1.57627	1.49796	2.34744	1.80722	0.469477	GH11 - CBM1	XLN	endoxylanase	Glycosyl hydrolases family 11|Fungal cellulose binding domain|Glycosyl hydrolase family 11 signature|CBM1 (carbohydrate binding type-1) domain signature.|Glycosyl hydrolases family 11 active site signature 1.|Glycosyl hydrolases family 11 active site signature 2.|CBM1 (carbohydrate binding type-1) domain profile.|Fungal-type cellulose-binding domain|\N
303338	303338	303338	0.97468	0.905953	0.925239	0.935291	0.0354493	0.425022	0.631945	1.01096	0.689308	0.297149	GH12	XEG	Endoglucanase	Glycosyl hydrolase family 12|\N
98809	98809	98809	0.225579	0.287521	0.248831	0.253977	0.0312902	0.0939928	0.240469	0.187854	0.174105	0.0741997	GH26 - CBM35	MAN	Mannan endo-1,4-beta-mannosidase (EC 3.2.1.78)	Glycosyl hydrolase family 26|Glycosyl hydrolase family 26 signature|CBM6 (carbohydrate binding type-6) domain profile.|\N
429141	429141	429141	0.901125	0.840355	0.690609	0.810696	0.108347	0.0989891	0.173306	0.183623	0.151973	0.0461743	GH27	AGL	alpha-galactosidase	Melibiase|Glycosyl hydrolase family 27 signature|Alpha-galactosidase signature.|\N
445103	445103	445103	0.219964	0.190678	0.318949	0.243197	0.067218	0.0376429	0.145961	0.047888	0.0771641	0.0598	GH27	AGL	alpha-galactosidase	Melibiase|Glycosyl hydrolase family 27 signature|Alpha-galactosidase signature.|\N
424583	424583	424583	0.159811	0.140611	0.129393	0.143272	0.0153828						GH30_5		Endo-beta-1,6-galactanase	O-Glycosyl hydrolase family 30|\N
403564	403564	403564	0.00320729	0.00319226	0.00142236	0.0026073	0.00102622						GH30_7	XBH	xylobiohydrolase	hypothetical protein
392327	392327	392327	0.00556211	0.00464352	0.00402796	0.00474453	0.000772047						GH30_7		GH30 family protein	O-Glycosyl hydrolase family 30|\N
3204	3204	3204	0.0118048	0.0010314	0.00289372	0.00524329	0.00575819	0.0246783	0.0349479	0.0195396	0.0263886	0.00784523	GH37		Trehalase (EC 3.2.1.28)	Trehalase|Glycosyl hydrolase family 37 signature|Trehalase signature 2.|\N
438134	438134	438134	0.618947	0.784433	0.548193	0.650524	0.121244	0.223781	0.200337	0.25614	0.226753	0.02802	GH43_21	ABF	a-L-arabinofuranosidase	hypothetical protein
174947	174947	174947	0.0552389	0.0324623	0.0211073	0.0362695	0.0173814	0.00916244	0.00877328	0.00862249	0.00885274	0.000278603	GH43_24 - CBM35		exo-1,3-beta-galactanase	Glycosyl hydrolases family 43|\N
321983	321983	321983	0.0519275	0.0780834	0.0528627	0.0609578	0.0148385	0.0275307	0.0401175	0.0325382	0.0333955	0.00633704	GH43_26		alpha-N-arabinofuranosidase	Glycosyl hydrolases family 43|\N
300046	300046	300046	1.68894	1.45812	0.984874	1.37731	0.358919	0.513731	0.456178	0.458133	0.476014	0.0326786	GH43_26 - CBM42	ABF	alpha-N-arabinofuranosidase	Glycosyl hydrolases family 43|Alpha-L-arabinofuranosidase B (ABFB)|\N
425932	425932	425932	0.0251537	0.0297807	0.00847766	0.0211373	0.011205	0.0319183	0.0602495	0.138934	0.0770338	0.0554468	GH43_29 - CBM6	ABF	a-L-arabinofuranosidase	Carbohydrate binding module (family 6)|Glycosyl hydrolases family 43|CBM6 (carbohydrate binding type-6) domain profile.|Cellulose Binding Domain Type IV|\N
401386	401386	401386	0.0764351	0.0313665	0.0312426	0.0463481	0.0260562	0.0314046	0.057692	0.0981641	0.0624202	0.03363	GH43_36	ABF	double substituted xylan a-1,3-L-arabinofuranosidase	Glycosyl hydrolases family 43|\N
356820	356820	356820	0.00520958	0.00412657	0.00722182	0.00551932	0.0015707						GH45	EGL	endoglucanase	Glycosyl hydrolase family 45|Glycosyl hydrolases family 45 active site.|\N
438214	438214	438214	0.0219268	0.0659074	0.0655908	0.0511417	0.0253013						GH47		mannosyl-oligosaccharide alpha-1,2-mannosidase	Glycosyl hydrolase family 47|Glycosyl hydrolase family 47 signature|\N
109488	109488	109488	0.23575	0.600891	0.398066	0.411569	0.182944	2.52599	2.2809	2.60101	2.4693	0.167412	GH51	ABF	Alpha-L-arabinofuranosidase (EC 3.2.1.55)	Alpha-L-arabinofuranosidase C-terminus|\N
39502	39502	39502	0.0360094	0.00815066	0.00212235	0.0154275	0.0180775	0.0020021	0.00366253	0.0029205	0.00286171	0.000831775	GH53	GAL	Arabinogalactan endo-beta-1,4-galactanase (EC 3.2.1.89)	Glycosyl hydrolase family 53|\N
434801	434801	434801	0.133565	0.0801754	0.129788	0.11451	0.0297942	0.569186	0.584002	0.496404	0.549864	0.0468864	GH62	AXH	arabinoxylan arabinofuranohydrolase Axh62A	Glycosyl hydrolase family 62|\N
426887	426887	426887	0.961947	1.71404	1.00566	1.22722	0.422165	1.05144	1.64792	2.51488	1.73808	0.735875	GH62 - CBM1	AXH	arabinoxylan arabinofuranohydrolase	Fungal cellulose binding domain|Glycosyl hydrolase family 62|CBM1 (carbohydrate binding type-1) domain signature.|CBM1 (carbohydrate binding type-1) domain profile.|Fungal-type cellulose-binding domain|\N
426911	426911	426911	0.0194668	0.0320714	0.0383851	0.0299744	0.00963188	0.14126	0.135481	0.0578971	0.111546	0.0465511	GH67	AGU	Alpha-glucuronidase	Glycosyl hydrolase family 67 N-terminus|Glycosyl hydrolase family 67 C-terminus|Glycosyl hydrolase family 67 middle domain|\N
56284	56284	56284						0.0110575	0.00745706	0.00171321	0.0067426	0.00471295	GH76		Mannan endo-1,6-alpha-mannosidase (EC 3.2.1.101)	Glycosyl hydrolase family 76|\N
210398	210398	210398	0.0308652	0.0398901	0.0346977	0.035151	0.0045295	0.106132	0.347745	0.366152	0.273343	0.145101	GH74 - CBM1	XEG	Xyloglucanase	Fungal cellulose binding domain|BNR/Asp-box repeat|CBM1 (carbohydrate binding type-1) domain signature.|CBM1 (carbohydrate binding type-1) domain profile.|Fungal-type cellulose-binding domain|\N
103254	103254	103254	0.215127	0.126531	0.149991	0.163883	0.0459024	0.171382	0.184433	0.19982	0.185212	0.0142353	GH79	GUS	Beta-glucuronidase (EC 3.2.1.31)	hypothetical protein
328970	328970	328970	0.134719	0.181093	0.134524	0.150112	0.0268305	0.0148979	0.0180227	0.0223543	0.018425	0.00374443	GH79		glycoside hydrolase family 79 protein	hypothetical protein
423998	423998	423998	0.0762655	0.0100691	0.0155679	0.0339675	0.0367342	0.0755917	0.0822124	0.150526	0.102777	0.0414842	GH93	ABX	exo-a-L-1,5-arabinanase	hypothetical protein
291671	291671	291671						0.316627	0.286037	0.184773	0.262479	0.0690118	GH115	AGU	alpha-glucuronidase	hypothetical protein
303000	303000	303000						0	0.00065495	4.25721e-05	0.000232507	0.000366465	GH125		exo-a-1,6-mannosidase	Protein of unknown function (DUF1237)|\N
380272	380272	380272	0.43294	0.372862	0.486815	0.430872	0.0570049	0.0113096	0.0182901	0.0217589	0.0171195	0.0053221	GH131		broad specificity exo-ß-1,3/1,6-glucanase with endo-ß-1,4-glucanase activity	hypothetical protein
435772	435772	435772	0.131002	0.0693217	0.0549507	0.0850915	0.0404037						GH131		exo-ß-1,3/1,6-glucanase with endo-ß-1,4-glucanase activity	hypothetical protein
296993	296993	296993	0.0674539	0.24547	0.108418	0.140447	0.0932299	0.0752342	0.128276	0.278665	0.160725	0.105526	GH131 - CBM1		exo-ß-1,3/1,6-glucanase with endo-ß-1,4-glucanase activity	Fungal cellulose binding domain|CBM1 (carbohydrate binding type-1) domain profile.|Fungal-type cellulose-binding domain|\N
299402	299402	299402	0.00287593	0.00400338	0.0035269	0.00346874	0.000565968	0.0408543	0.0441442	0.0562378	0.0470787	0.00810072	CBM1		carbohydrate-binding module family 1 protein	Fungal cellulose binding domain|Domain of unknown function (DUF1996)|CBM1 (carbohydrate binding type-1) domain signature.|CBM1 (carbohydrate binding type-1) domain profile.|Fungal-type cellulose-binding domain|\N
295188	295188	295188	0.107704	0.052815	0.0592253	0.0732482	0.0300115	0.00414063	0.000824797	0.031059	0.0120081	0.0165816	CBM13		carbohydrate-binding module family 13 protein	Ricin-type beta-trefoil lectin domain|Lectin domain of ricin B chain profile.|\N
339042	339042	339042						0.0148365	0.0101278	0.000177047	0.00838045	0.0074843	CBM22		WSC domain-containing protein	WSC domain|WSC domain profile.|present in yeast cell wall integrity and stress response component proteins|\N
429753	429753	429753	0.279462	0.272127	0.379809	0.310466	0.0601646	0.0144827	0.0420273	0.00908675	0.0218656	0.0176678	PL1_7	PLY	Pectate lyase	Pectate lyase|\N
331841	331841	331841	0.322365	0.368977	0.289417	0.32692	0.0399752	0.0192815	0.0823731	0.133938	0.0785308	0.0574247	PL1_7	PLY	Probable pectate lyase	Pectate lyase|\N
365189	365189	365189	0.177186	0.1482	0.24025	0.188545	0.0470643	0.501367	0.564809	0.406392	0.490856	0.0797298	PL1_10	PLY	Pectate lyase	Pectate lyase|\N
439519	439519	439519	0.0336447	0.156312	0.0508731	0.0802765	0.0664094	0.0187524	0.0288165	0.0407465	0.0294385	0.0110102	PL3_2	PLY	pectate lyase	Pectate lyase|\N
367908	367908	367908	0.010229	0.0258949	0.00845463	0.0148595	0.00959804						PL3_2	PLY	pectate lyase	Pectate lyase|\N
99820	99820	99820						0.101357	0.0619871	0.0939468	0.0857636	0.0209217	AA1_3	LAC	Laccase (EC 1.10.3.2)	Multicopper oxidase|Multicopper oxidases signature 1.|Multicopper oxidases signature 2.|\N
117762	117762	117762	0.0339936	0.0161939	0.0501251	0.0334375	0.0169724	0.0138135	0.00734046	0.0131163	0.0114234	0.00355309	AA1_3	LAC	Laccase (EC 1.10.3.2)	Multicopper oxidase|Multicopper oxidases signature 1.|Multicopper oxidases signature 2.|\N
136715	136715	136715	0.00447147	0.00484442	0.00296344	0.00409311	0.000995937	0.00279265	0.0021211	0.00341982	0.00277786	0.000649486	AA1_3	LCC	Laccase (EC 1.10.3.2)	Multicopper oxidase|Multicopper oxidases signature 1.|Multicopper oxidases signature 2.|\N
430065	430065	430065	0.00972801	0.0113844	0.0264364	0.0158496	0.00920576	0.985082	0.934498	1.06104	0.99354	0.0636924	AA1_3	BDO	bilirubin oxidase	Multicopper oxidase|\N
85290	85290	85290	0.0249292	0.0173053	0.0486438	0.0302928	0.0163432	0.168086	0.208249	0.122759	0.166365	0.042771	AA2		peroxidase	Peroxidase|WSC domain|Haem peroxidase superfamily signature|Plant heme peroxidase family profile.|WSC domain profile.|present in yeast cell wall integrity and stress response component proteins|\N
104250	104250	104250	0.134287	0.0315359	0.0644074	0.0767435	0.0524747	0.0743602	0.0765025	0.0270511	0.0593046	0.0279529	AA3		GMC oxidoreductase	GMC oxidoreductase|\N|GMC oxidoreductases signature 2.
175579	175579	175579	0.374769	0.152027	0.14189	0.222896	0.131624	0.144568	0.0730963	0.0544396	0.0907013	0.0475735	AA3		GMC oxidoreductase	GMC oxidoreductase|GMC oxidoreductases signature 2.|\N
323341	323341	323341	0.0124674	0.0210379	0.018617	0.0173741	0.00441838	0.207009	0.163527	0.11824	0.162926	0.0443875	AA3		GMC oxidoreductase	GMC oxidoreductase|\N
373592	373592	373592	0.00384895	0.0043048	0.00653824	0.00489733	0.00143923	0.0287826	0.0365958	0.0472147	0.037531	0.00925159	AA3		choline dehydrogenase/GMC oxidoreductase	GMC oxidoreductase|\N|GMC oxidoreductases signature 2.
401428	401428	401428	0.305415	0.31213	0.465682	0.361076	0.0906538	0.919682	1.02318	2.08153	1.34147	0.643002	AA3		GMC oxidoreductase	GMC oxidoreductase|\N|GMC oxidoreductases signature 2.
366109	366109	366109	0.565715	0.570215	0.727112	0.621014	0.0919108	0.246964	0.13185	0.289516	0.222777	0.0815683	AA3_2		GMC oxidoreductase	GMC oxidoreductase|\N
420563	420563	420563	0.0373612	0.0271596	0.0288121	0.031111	0.00547557	0.23873	0.238633	0.241069	0.239478	0.0013792	AA3_2		GMC oxidoreductase	GMC oxidoreductase|\N|GMC oxidoreductases signature 1.|GMC oxidoreductases signature 2.
430231	430231	430231	0.0330414	0.0499687	0.0721317	0.0517139	0.0196035	0.00499914	0.00419467	0.00393222	0.00437535	0.000555934	AA3_2		GMC oxidoreductase	GMC oxidoreductase|\N|GMC oxidoreductases signature 1.|GMC oxidoreductases signature 2.
393964	393964	393964	0.0165602	0.0127622	0.0210294	0.0167839	0.00413812	0.0257939	0.027511	0.0847392	0.0460147	0.0335474	AA3_2		GMC oxidoreductase	GMC oxidoreductase|\N|GMC oxidoreductases signature 2.
387441	387441	387441	0.241796	0.105064	0.0755469	0.140802	0.0886997	0.00500171	0.00436944	0.00349022	0.00428712	0.000759099	AA3_2		GMC oxidoreductase	GMC oxidoreductase|\N
429200	429200	429200	0.107135	0.0914124	0.119754	0.106101	0.0141992	0.307062	0.332667	0.218791	0.286173	0.0597424	AA3_2		GMC oxidoreductase	GMC oxidoreductase|Heterokaryon incompatibility protein (HET)|GMC oxidoreductases signature 2.|\N
381410	381410	381410	0.00320738	0.00672111	0.00361966	0.00451605	0.00192073	0.00352958	0.00619515	0.0242581	0.0113276	0.0112772	AA3_3		GMC oxidoreductase/choline dehydrogenase	GMC oxidoreductase|\N|GMC oxidoreductases signature 1.|GMC oxidoreductases signature 2.
15405	15405	15405	0.602415	0.463939	1.09613	0.720828	0.332314	5.67643	6.08701	4.09361	5.28568	1.05258	AA5_1		copper radical oxidase (glyoxal oxidase?)	WSC domain|Glyoxal oxidase N-terminus|Domain of unknown function (DUF1929)|WSC domain profile.|present in yeast cell wall integrity and stress response component proteins|\N
73303	73303	73303						0.0318527	0.0352219	0.0260757	0.0310501	0.00462566	AA7		FAD-linked oxidoreductase	FAD binding domain|Berberine and berberine like|PCMH-type FAD-binding domain profile.|\N
81887	81887	81887	0.247468	0.391217	0.398607	0.345764	0.0852069	0.717243	0.660396	0.414543	0.597394	0.160884	AA7		FAD-linked oxidoreductase	FAD binding domain|Berberine and berberine like|PCMH-type FAD-binding domain profile.|\N
103035	103035	103035	0.0535109	0.0295371	0.0632557	0.0487679	0.0173524	0.172745	0.194336	0.0443762	0.137152	0.0810685	AA7		FAD-linked oxidoreductase	FAD binding domain|PCMH-type FAD-binding domain profile.|\N
167709	167709	167709						0.167361	0.177472	0.0816039	0.142146	0.052674	AA7		FAD-linked oxidoreductase	FAD binding domain|Berberine and berberine like|PCMH-type FAD-binding domain profile.|\N
319492	319492	319492						0.0138986	0.0136698	0.00827531	0.0119479	0.00318262	AA7		glucooligosaccharide oxidase	FAD binding domain|Berberine and berberine like|Oxygen oxidoreductases covalent FAD-binding site.|PCMH-type FAD-binding domain profile.|\N
321506	321506	321506						0.0757212	0.0650451	0.0267821	0.0558495	0.0257328	AA7		FAD linked oxidase, N-terminal domain-containing protein	FAD binding domain|Prokaryotic membrane lipoprotein lipid attachment site profile.|PCMH-type FAD-binding domain profile.|\N
342834	342834	342834	0.0308601	0.00548394	0.0180712	0.0181384	0.0126882	0.174441	0.187159	0.0616733	0.141091	0.0690712	AA7		FAD linked oxidase, N-terminal domain-containing protein	FAD binding domain|PCMH-type FAD-binding domain profile.|\N
377008	377008	377008	0.0514399	0.0226736	0.0321073	0.0354069	0.0146643	0.0704254	0.138977	0.0830702	0.0974909	0.0364802	AA7		FAD-linked oxidoreductase	FAD binding domain|Berberine and berberine like|PCMH-type FAD-binding domain profile.|\N
391052	391052	391052	0.0116386	0.00481229	0.0139214	0.0101241	0.00473965						AA7		Xylooligosaccharide oxidase (XOS) (EC 1.1.3.-)	FAD binding domain|Berberine and berberine like|PCMH-type FAD-binding domain profile.|\N
401335	401335	401335	0.227479	0.128937	0.0811511	0.145856	0.0746166	0.165346	0.109401	0.0363492	0.103699	0.0646871	AA7		FAD-dependent oxygenase	FAD binding domain|PCMH-type FAD-binding domain profile.|\N
402335	402335	402335	0.0166284	0.0046512	0.00533079	0.00887014	0.00672745	0.0351501	0.0276748	0.0394969	0.0341073	0.00597962	AA7		isoamyl alcohol oxidase/FAD binding domain	FAD binding domain|Berberine and berberine like|PCMH-type FAD-binding domain profile.|\N
437004	437004	437004	0.00310149	0.000343315	0.00024538	0.00123006	0.00162145	0	0	0.00241996	0.000806654	0.00139717	AA7		glucooligosaccharide oxidase/FAD binding domain	FAD binding domain|Berberine and berberine like|PCMH-type FAD-binding domain profile.|\N
439950	439950	439950	0.0266594	0.00676728	0.00926819	0.0142316	0.0108352	0.213173	0.358192	0.289931	0.287099	0.0725513	AA7		FAD-binding domain-containing protein	FAD binding domain|PCMH-type FAD-binding domain profile.|\N
446722	446722	446722	0.101778	0.0627764	0.109457	0.0913372	0.0250306	1.21214	1.21072	0.91246	1.11177	0.172611	AA7		FAD-linked oxidoreductase	FAD binding domain|Berberine and berberine like|PCMH-type FAD-binding domain profile.|\N
379025	379025	379025	0.0181677	0.0368816	0.0405008	0.03185	0.0119867	0.246601	0.223625	0.395418	0.288548	0.0932626	AA7		FAD linked oxidase, N-terminal domain-containing protein	hypothetical protein
203702	203702	203702	0.00318265	0.00127908	0.00190308	0.00212161	0.000970418	0.0178223	0.0201146	0.00761058	0.0151825	0.00665688	AA12		auxiliary activity family AA12 protein	Glucose / Sorbosone dehydrogenase|\N
391895	391895	391895	0.123661	0.0859807	0.070713	0.0934517	0.0272534	0.000520601	0.000303795	0.00148941	0.00077127	0.000631307	AA12		auxiliary activity family AA12 protein	hypothetical protein
						G average					G+L average						G/GL	GL/G
348625	348625	348625	0.0523548	0.0630052	0.044675	0.053345	0.00920513	0.175291	0.102621	0.0908993	0.122937	0.0457168			carboxypeptidase	Zinc carboxypeptidase|Carboxypeptidase A metalloprotease (M14) family signature|Zinc carboxypeptidases, zinc-binding region 1 signature.|\N	0.433922	2.30456
216893	216893	216893	0.0599597	0.0705158	0.040698	0.0570578	0.0151192	0.192696	0.157134	0.151163	0.166998	0.0224551			Leucine aminopeptidase	Peptidase family M28|\N	0.341669	2.92681
299256	299256	299256	0.0619461	0.123411	0.101375	0.0955773	0.0311398	0.161024	0.120082	0.188106	0.156404	0.0342466			peptidase M14, carboxypeptidase A domain-containing protein	Zinc carboxypeptidase|Carboxypeptidase activation peptide|Carboxypeptidase A metalloprotease (M14) family signature|Zinc carboxypeptidases, zinc-binding region 1 signature.|\N	0.611091	1.63642
291677	291677	291677	0.0164729	0.00809536	0.00612158	0.01023	0.00549592	0.0131084	0.0218532	0.0195046	0.0181554	0.00452581			alkaline protease	Subtilase family|Subtilisin serine protease family (S8) signature|Serine proteases, subtilase family, aspartic acid active site.|Serine proteases, subtilase family, histidine active site.|Serine proteases, subtilase family, serine active site.|\N	0.563466	1.77473
176065	176065	176065	0.469862	0.35758	0.349291	0.392244	0.0673464	0.264716	0.27797	0.11434	0.219009	0.0908876			serine endopeptidase	Subtilase family|PA domain|Fn3-like domain (DUF1034)|Subtilisin serine protease family (S8) signature|Serine proteases, subtilase family, aspartic acid active site.|Serine proteases, subtilase family, histidine active site.|Serine proteases, subtilase family, serine active site.|\N	1.791	0.558348
137472	137472	137472	0.00348824	0.00144244	0.00230364	0.00241144	0.00102715	0.00268645	0.00180474	0.00152392	0.00200504	0.000606593			Peptidase family S41	Peptidase family S41|\N	1.20269	0.831469
96224	96224	96224	0.0310948	0.0408964	0.0448843	0.0389585	0.00709606	0.0403528	0.0231198	0	0.0211575	0.0202478			Extracellular metalloprotease (EC 3.4.24.-)	Pregnancy-associated plasma protein-A|\N	1.84135	0.543079
358300	358300	358300	0.0160536	0.00501886	0.022259	0.0144438	0.00873206	0.0023529	0.00301788	0	0.00179026	0.00158566			peptidase S28 family protein	Serine carboxypeptidase S28|\N	8.068	0.123947
408967	408967	408967	0.00198554	0.000280999	0.000549767	0.000938769	0.000916438	0.000758701	0.00133455	0.0016063	0.00123318	0.000432795			leukotriene A4 hydrolase/peptidase	Peptidase family M1|Leukotriene A4 hydrolase, C-terminal|Membrane alanyl dipeptidase (M1) family signature|\N|leuko_A4_hydro: leukotriene A-4 hydrolase/aminopeptidase	0.761256	1.31362
418883	418883	418883	0.0623749	0.0467313	0.0280668	0.0457243	0.0171762	0.00327569	0.000531124	0.00809614	0.00396765	0.00382968			Tyrosinase	Common central domain of tyrosinase|Tyrosinase copper-binding domain signature|Tyrosinase CuA-binding region signature.|Tyrosinase and hemocyanins CuB-binding region signature.|\N	11.5243	0.0867733
104135	104135	104135	0.163558	0.36812	0.353637	0.295105	0.114153	0.0956929	0.0620779	0.11229	0.0900202	0.0255821			Carboxypeptidase (EC 3.4.17.-)	Zinc carboxypeptidase|\N	3.27821	0.305044
416704	416704	416704	0.0179202	0.0189674	0.0408435	0.0259104	0.0129431	0.139781	0.159138	0.05672	0.118546	0.054411			dipeptidyl peptidase	Prolyl oligopeptidase family|WD40-like Beta Propeller Repeat|\N	0.218567	4.57525
151957	151957	151957	0.00770636	0.00610718	0.00763173	0.00714842	0.000902512	0.0232635	0.040369	0.0334051	0.0323459	0.00860184			aspartic peptidase	Eukaryotic aspartyl protease|Pepsin (A1) aspartic protease family signature|\N	0.221	4.5249
337405	337405	337405	0.0155609	0.0584582	0.0185975	0.0308722	0.0239384	0.186589	0.224229	0.0726187	0.161145	0.0789427			aspartic peptidase-like protein	Eukaryotic aspartyl protease|Pepsin (A1) aspartic protease family signature|Eukaryotic and viral aspartyl proteases active site.|\N	0.19158	5.21976
292348	292348	292348	0.16995	0.217372	0.328993	0.238772	0.0816529	0.0354307	0.0422085	0.108135	0.0619249	0.0401627			Vacuolar protease	Eukaryotic aspartyl protease|Pepsin (A1) aspartic protease family signature|Eukaryotic and viral aspartyl proteases active site.|\N	3.85583	0.259348
187539	187539	187539	0.0703687	0.142379	0.105799	0.106182	0.0360065	0.0403972	0.129565	0.0842251	0.0847291	0.0445861			Carboxypeptidase	Serine carboxypeptidase|Carboxypeptidase C serine protease (S10) family signature|Serine carboxypeptidases, serine active site.|\N	1.2532	0.79796
120114	120114	120114	0.129417	0.232704	0.295808	0.21931	0.084	0.0483846	0.044928	0.0271833	0.0401653	0.0113748			leucine aminopeptidase 2 (EC 3.4.11.-)	PA domain|Peptidase family M28|\N	5.46018	0.183144
385378	385378	385378	0.0300344	0.146872	0.100759	0.092555	0.0588492	0.00770182	0.00756189	0.00976207	0.00834193	0.00123187			dipeptidyl aminopeptidase	Prolyl oligopeptidase family|Dipeptidyl peptidase IV (DPP IV) N-terminal region|Prolyl endopeptidase family serine active site.|\N	11.0952	0.0901294
289192	289192	289192	0.00792314	0.00831523	0.015709	0.0106491	0.00438636								serine peptidase	Serine carboxypeptidase S28|\N	-	0
349230	349230	349230	0.0901272	0.0362697	0.0440364	0.0568111	0.0291127								Podosporapepsin (EC 3.4.23.-)	Eukaryotic aspartyl protease|Pepsin (A1) aspartic protease family signature|Eukaryotic and viral aspartyl proteases active site.|\N	-	0
369960	369960	369960	0.000633919	0.000771925	0	0.000468615	0.000411657								Leucine aminopeptidase	Peptidase family M28|\N	-	0
412400	412400	412400	0.002018	0	0.000605445	0.000874483	0.00103555								tyrosinase copper-binding domain-containing protein	Common central domain of tyrosinase|Tyrosinase copper-binding domain signature|Tyrosinase and hemocyanins CuB-binding region signature.|\N	-	0
386286	386286	386286						0.0103324	0.0059142	0.00291665	0.00638776	0.0037305			Tyrosinase	Common central domain of tyrosinase|Tyrosinase copper-binding domain signature|Tyrosinase and hemocyanins CuB-binding region signature.|\N	0	-
10841	10841	10841	0.138111	0.18745	0.185207	0.170256	0.0278609	0.791869	0.801227	0.98641	0.859835	0.109717			Aspergillopepsin (EC 3.4.23.19)	Peptidase A4 family|Scytalidopepsin B aspartic protease (A4) signature|\N	0.19801	5.05025
																	G/L	L/G
381572	381572	381572	0.131692	0.0990588	0.0913163	0.107356	0.0214283	0.0158309	0.0138646	0.00241298	0.0107028	0.00724623	CE4		carbohydrate esterase family 4 protein	Polysaccharide deacetylase|NodB homology domain profile.|\N	10.0306	0.0996953
9889	9889	9889	0.0670349	0.0693533	0.0848837	0.0737573	0.00970524	0.111746	0.180651	0.0940873	0.128828	0.0457402	CE4 - CBM18		Chitin deacetylase (EC 3.5.1.41)	Chitin recognition protein|Polysaccharide deacetylase|Chitin-binding type-1 domain profile.|NodB homology domain profile.|Chitin binding domain|\N	0.572526	1.74665
181918	181918	181918	0.0156569	0.0169294	0.0123884	0.0149916	0.0023425	0.0473689	0.032315	0.053602	0.0444286	0.0109439	CE4 - CBM18		Chitin deacetylase	Polysaccharide deacetylase|Chitin recognition or binding domain signature.|Chitin-binding type-1 domain profile.|NodB homology domain profile.|Chitin binding domain|\N	0.33743	2.96358
137232	137232	137232	5.47806e-05	5.44891e-05	6.08277e-05	5.66991e-05	3.57842e-06						CBM18		carbohydrate-binding module family 18 protein	LysM domain|Chitin-binding type-1 domain profile.|\N	-	0
347913	347913	347913	0.0466737	0.0760974	0.108637	0.0771361	0.0309948	0.0920201	0.0527208	0.0271808	0.0573072	0.0326621	CBM50		carbohydrate-binding module family 50 protein	LysM domain|Lysin motif|\N	1.34601	0.742937
449065	449065	449065	0.0890724	0.148234	0.0987464	0.112017	0.0317349	0.00297518	0.00274407	0.00425163	0.00332363	0.000811941	CBM50		carbohydrate-binding module family 50 protein	LysM domain|Lysin motif|\N	33.7034	0.0296706
381608	381608	381608	0.0184613	0.0119534	0.0275078	0.0193075	0.00781165	0.152273	0.162387	0.170115	0.161591	0.0089476	GH128		beta-1,3-glucanase	Glycosyl hydrolase catalytic core|\N	0.119483	8.36936
166712	166712	166712						0.000954027	0.00100738	0.0003813	0.000780904	0.000347094	GH128		ß-1,3-glucanase	Glycosyl hydrolase catalytic core|\N	0	-
282557	282557	282557	0.00214976	0.00213123	0.00298603	0.00242234	0.000488254	0.158826	0.168961	0.0877988	0.138529	0.0442248	GH132		exo-1,3-beta-glucanase	Beta-glucosidase (SUN family)	0.0174862	57.188
370778	370778	370778	0.367745	1.78701	1.25721	1.13732	0.71719	0.0407616	0.017078	0.0604498	0.0394298	0.0217166	GH16		endo-1,3(4)-beta-glucanase	Glycosyl hydrolases family 16|\N	28.8443	0.0346689
408017	408017	408017	0.101727	0.0740216	0.057314	0.0776877	0.0224326	0.323735	0.341001	0.424279	0.363005	0.0537626	GH16		glycoside hydrolase family 16 protein	hypothetical protein	0.214013	4.67262
387669	387669	387669	0.222739	0.173128	0.123725	0.173197	0.0495071	0.863272	0.435105	0.37634	0.558239	0.265795	GH16		glycoside hydrolase family 16 protein	Glycosyl hydrolases family 16|\N	0.310256	3.22314
200359	200359	200359	0.265883	0.138798	0.108946	0.171209	0.0833376	0.677691	0.614648	0.348738	0.547026	0.174591	GH16		glycoside hydrolase family 16 protein	Glycosyl hydrolases family 16|\N	0.312981	3.19508
345361	345361	345361						0.00143879	0.0028777	0.000288384	0.00153496	0.00129733	GH17		endo-beta-1,3-glucanase	hypothetical protein	0	-
351250	351250	351250	0.12633	0.111066	0.123657	0.120351	0.00815121	0.0248262	0.0134628	0.0149304	0.0177398	0.00618073	GH17		glycoside hydrolase family 17 protein	hypothetical protein	6.78425	0.1474
199388	199388	199388	0.48116	0.421348	0.518797	0.473768	0.0491432	1.19769	1.50354	1.21059	1.30394	0.17298	GH17		glucan endo-1,3-beta-glucosidase	hypothetical protein	0.363336	2.75228
292800	292800	292800	0.0026152	0.00593955	0.00524176	0.00459884	0.00175295	0.0131616	0.0126665	0.00125389	0.00902733	0.00673654	GH18		chitinase	Glycosyl hydrolases family 18|LysM domain|Chitinases family 18 active site.|Lysin motif|\N	0.509435	1.96296
163368	163368	163368	0.599721	1.43609	1.66112	1.23231	0.559272	0.271285	0.137755	0.619547	0.342862	0.248744	GH18		Chitinase 1 (EC 3.2.1.14)	Glycosyl hydrolases family 18|Chitinases family 18 active site.|\N	3.59418	0.278228
49436	49436	49436	0.38068	1.47625	1.11594	0.990956	0.558374	0.0785934	0.103243	0.154316	0.112051	0.0386219	GH18		Endochitinase 2 (EC 3.2.1.14)	Glycosyl hydrolases family 18|LysM domain|Chitinases family 18 active site.|Lysin motif|\N	8.84381	0.113073
437711	437711	437711	0.00145486	0.00543307	0.0038981	0.00359534	0.00200631						GH18 - CBM18		chitinase-like protein	Glycosyl hydrolases family 18|LysM domain|Chitinases family 18 active site.|Lysin motif|\N	-	0
420161	420161	420161						0.00156836	0.00160831	0.00197717	0.00171795	0.000225379	GH18 - CBM18		chitinase-like protein	Glycosyl hydrolases family 18|Chitinases family 18 active site.|\N	0	-
402216	402216	402216	0.0125679	0.0116197	0.0125673	0.0122516	0.000547271						GH18- CBM50		chitinase	Glycosyl hydrolases family 18|LysM domain|Chitinases family 18 active site.|Lysin motif|\N	-	0
21459	21459	21459	0.0713012	0.129508	0.246009	0.148939	0.0889598	0.145334	0.126476	0.0874117	0.119741	0.0295428	GH20		Beta-hexosaminidase (EC 3.2.1.52)	Glycosyl hydrolase family 20, catalytic domain|beta-acetyl hexosaminidase like|\N|Glycosyl hydrolase family 20 signature	1.24385	0.803956
415265	415265	415265	0.675296	1.73912	2.08374	1.49938	0.734188	0.503981	0.458502	1.13095	0.697813	0.375801	GH55		endo/exo-b-1,3-glucuanase	Pectate lyase superfamily protein|\N	2.14869	0.465399
177729	177729	177729	0.000931316	0	0.000855364	0.00059556	0.000517166	0.00197241	0.00147308	0.000634572	0.00136002	0.000676049	GH55		1,3-beta glucanase	Pectate lyase superfamily protein|\N	0.437904	2.2836
376980	376980	376980						0.00406831	0.00411246	0.00204781	0.00340952	0.00117948	GH55		beta-1,3-exoglucanase	Pectate lyase superfamily protein|\N	0	-
145921	145921	145921	0.0232128	0.00349532	0.00508393	0.0105974	0.0109541	0.16957	0.15001	0.153542	0.157707	0.0104238	GH72		1,3-beta-glucanosyltransferase	Glucanosyltransferase|\N	0.0671963	14.8818
139558	139558	139558	0.291634	0.207999	0.22745	0.242361	0.043766	1.91071	1.44488	1.04666	1.46742	0.43247	GH72		1,3-beta-glucanosyltransferase (EC 2.4.1.-)	Glucanosyltransferase|\N	0.165161	6.05468
399604	399604	399604	0.0636515	0.0178039	0.0211532	0.0342029	0.0255582	0.528804	0.378464	0.387469	0.431579	0.0843196	GH72 - CBM43		beta-1,3-glucanosyltransferase	Glucanosyltransferase|X8 domain|Possibly involved in carbohydrate binding|\N	0.0792505	12.6182
																	G/L	L/G
137182	137182	137182	0.0570949	0.021162	0.0201298	0.0327956	0.0210502	0.606885	0.540341	0.170371	0.439199	0.235177	CE10	WITHDRAWN from CAZy	carboxylesterase family CE10 protein	Carboxylesterase family|Carboxylesterases type-B serine active site.|\N	0.0746714	13.392
312148	312148	312148	0.0666621	0.0249598	0.0176884	0.0364367	0.0264272	0.170767	0.192011	0.142007	0.168261	0.025096	CE10	WITHDRAWN from CAZy	carboxylesterase family CE10 protein	Carboxylesterase family|Carboxylesterases type-B serine active site.|\N	0.216549	4.6179
347782	347782	347782						0.0717765	0.123479	0.101723	0.0989926	0.025959	CE10	WITHDRAWN from CAZy	carboxylesterase family CE10 protein	Carboxylesterase family|Carboxylesterases type-B serine active site.|\N	0	-
436110	436110	436110	0.0103918	0.0212577	0.0111073	0.0142523	0.00607743	0.0823362	0.0494804	0.041933	0.0579165	0.0214821	CE10	WITHDRAWN from CAZy	carboxylesterase family CE10 protein	Carboxylesterase family|Carboxylesterases type-B signature 2.|\N	0.246083	4.06366
97765	97765	97765	0.0094175	0.0146586	0.0227765	0.0156175	0.00673094	0.0209559	0.0156845	0.0044446	0.013695	0.00843353	GH13_1	STARCH	Alpha-amylase (EC 3.2.1.1)	Alpha amylase, catalytic domain|Domain of unknown function (DUF1966)|\N|Alpha-amylase signature|Alpha-amylase domain	1.14038	0.8769
406489	406489	406489	0.00418083	0.00675426	0.00666631	0.00586714	0.00146105						GH13_1 - CBM20	STARCH	Alpha-amylase	Alpha amylase, catalytic domain|Starch binding domain|Domain of unknown function (DUF1966)|CBM20 (carbohydrate binding type-20) domain profile.|Alpha-amylase domain|\N	-	0
351151	351151	351151	0.0488441	0.110067	0.0782985	0.07907	0.0306188	0.0578686	0.0456398	0.0950519	0.0661867	0.0257349	GH15 - CBM20	STARCH	Glucoamylase	Starch binding domain|Glycosyl hydrolases family 15|Glycosyl hydrolase family 15 signature|Glucoamylase active site region signature.|CBM20 (carbohydrate binding type-20) domain profile.|\N	1.19465	0.837065
372953	372953	372953	0.0119865	0.0161545	0.0173736	0.0151715	0.0028249	0.11226	0.0964751	0.0690787	0.0926045	0.0218492	GH15 - CBM20	STARCH	Glucoamylase	Starch binding domain|Glycosyl hydrolases family 15|\N|Glycosyl hydrolase family 15 signature|Glucoamylase active site region signature.|CBM20 (carbohydrate binding type-20) domain profile.	0.163831	6.10383
392094	392094	392094	0.0134462	0.020107	0.0968071	0.0434534	0.0463255						GH31	STARCH	alpha-glucosidase	Glycosyl hydrolases family 31|Galactose mutarotase-like|Glycosyl hydrolases family 31 active site.|\N	-	0
407856	407856	407856	0	0	0	0	0	0.0273684	0.0229627	0.0191599	0.0231636	0.00410795	GH31	STARCH	alpha-glucosidase	Glycosyl hydrolases family 31|Galactose mutarotase-like|Glycosyl hydrolases family 31 active site.|Glycosyl hydrolases family 31 signature 2.|\N	0	-
346713	346713	346713	0.0111022	0.0140244	0.0139572	0.013028	0.00166807	0.0710147	0.0439088	0.0554976	0.056807	0.0136003	EXPN		clock controlled protein CCG-14	Cerato-platanin|\N	0.229337	4.36039
447343	447343	447343	0.0043966	0.00426807	0.00423402	0.00429956	8.57463e-05	0.00959912	0.00875642	0.0119861	0.0101139	0.00167522			Glyceraldehyde-3-phosphate dehydrogenase	Glyceraldehyde 3-phosphate dehydrogenase, NAD binding domain|Glyceraldehyde 3-phosphate dehydrogenase, C-terminal domain|\N|Glyceraldehyde-3-phosphate dehydrogenase signature|Glyceraldehyde 3-phosphate dehydrogenase active site.|GAPDH-I: glyceraldehyde-3-phosphate dehydrogenase, type I	0.425116	2.3523
437354	437354	437354	2.79584	2.38715	2.30414	2.49571	0.263213	1.10261	0.918298	1.27089	1.09726	0.176356			6-phosphogluconolactonase	Lactonase, 7-bladed beta-propeller|\N	2.27449	0.439659
380988	380988	380988	0.0105736	0.00658054	0.00426367	0.00713925	0.00319183	0.0142212	0.0144476	0.000889714	0.00985283	0.00776311			superoxide dismutase	Copper/zinc superoxide dismutase (SODC)|Cu-Zn-superoxide dismutase family signature|Copper/Zinc superoxide dismutase signature 1.|Copper/Zinc superoxide dismutase signature 2.|\N	0.724589	1.38009
334029	334029	334029	0.0109778	0.00510518	0.00565768	0.00724688	0.00324285	0.0107718	0.0144863	0.00187688	0.00904498	0.00647964			Tyrosinase	Common central domain of tyrosinase|Tyrosinase copper-binding domain signature|Tyrosinase CuA-binding region signature.|Tyrosinase and hemocyanins CuB-binding region signature.|\N	0.801205	1.24812
55281	55281	55281	0.00647974	0.00806292	0.00483286	0.00645851	0.00161513	0.0122281	0.00988374	0.00237113	0.008161	0.00514937			Gluconolactonase (EC 3.1.1.17)	SMP-30/Gluconolaconase/LRE-like region|\N	0.791387	1.2636
115318	115318	115318	0.00164155	0.000474357	0.000337715	0.000817874	0.000716589	0.00101607	0.00145617	0.0022146	0.00156228	0.000606269			2,3-bisphosphoglycerate-independent phosphoglycerate mutase (EC 5.4.2.12)	Metalloenzyme superfamily|BPG-independent PGAM N-terminus (iPGM_N)|\N|pgm_bpd_ind: 2,3-bisphosphoglycerate-independent phosphoglycerate mutase	0.523514	1.91017
340098	340098	340098	0	0.00630444	0	0.00210148	0.00363987	0	0	0	0	0			isochorismatase-like domain-containing protein	Isochorismatase family|\N	-	0
79861	79861	79861	0.0346733	0.0455233	0.0506885	0.0436284	0.00817403	0.00273599	0.00142706	0.000307548	0.0014902	0.00121545			Peptidyl-prolyl cis-trans isomerase (EC 5.2.1.8)	Cyclophilin type peptidyl-prolyl cis-trans isomerase/CLD|Cyclophilin peptidyl-prolyl cis-trans isomerase signature|Cyclophilin-type peptidyl-prolyl cis-trans isomerase signature.|Cyclophilin-type peptidyl-prolyl cis-trans isomerase domain profile.|\N	29.2769	0.0341566
382721	382721	382721	1.89861	0.813192	0.824623	1.17881	0.62339	0.0586752	0.0424525	0.0443319	0.0484866	0.00887355			intradiol ring-cleavage dioxygenase domain-containing protein	Dioxygenase|\N	24.312	0.0411319
343255	343255	343255	1.60848	2.46552	1.95499	2.00966	0.431128	1.68678	1.43681	1.10806	1.41055	0.290253			glycoside hydrolase/deacetylase domain-containing protein	hypothetical protein	1.42474	0.701885
371076	371076	371076	0.585801	0.922312	1.16133	0.889813	0.289136	0.456619	0.432893	0.334896	0.408136	0.0645272			leupeptin-inactivating enzyme 1	PA domain|Peptidase family M28|\N	2.18019	0.458676
413487	413487	413487	0.00185552	0.00683767	0.014005	0.00756606	0.0061074	0.0191594	0.028451	0.0152868	0.0209657	0.00676543			Cholinesterase (EC 3.1.1.8) (Acylcholine acylhydrolase) (Butyrylcholine esterase) (Choline esterase II) (Pseudocholinesterase)	Carboxylesterase family|Carboxylesterases type-B serine active site.|Carboxylesterases type-B signature 2.|\N	0.360878	2.77102
373401	373401	373401	0.00410551	0.00114303	0.00302686	0.00275847	0.00149937	0.00148154	0.00130626	0.00266853	0.00181878	0.000741108			adenosylhomocysteinase	S-adenosyl-L-homocysteine hydrolase, NAD binding domain|S-adenosyl-L-homocysteine hydrolase|\N|S-adenosyl-L-homocysteine hydrolase signature 1.|S-adenosyl-L-homocysteine hydrolase signature 2.|ahcY: adenosylhomocysteinase	1.51666	0.659343
97195	97195	97195	0.153797	0.40394	0.273596	0.277111	0.125108	0.172645	0.139363	0.16797	0.159993	0.0180182			Cuticle-degrading protease (EC 3.4.21.-)	Subtilase family|Peptidase inhibitor I9|Subtilisin serine protease family (S8) signature|Serine proteases, subtilase family, aspartic acid active site.|Serine proteases, subtilase family, histidine active site.|\N	1.73203	0.577359
284055	284055	284055	0.00162497	0.00097868	0.00355959	0.00205441	0.00134298	0.0178934	0.010612	0.00194201	0.0101491	0.00798575			3-phytase A	Histidine phosphatase superfamily (branch 2)|\N|Histidine acid phosphatases phosphohistidine signature.|Histidine acid phosphatases active site signature.	0.202423	4.94016
317229	317229	317229	0.00383829	0.00572783	0.01169	0.00708538	0.00409812	0.019941	0.0228337	0.0465322	0.029769	0.0145893			endonuclease/exonuclease/phosphatase	Endonuclease/Exonuclease/phosphatase family|Jacalin-like lectin domain|\N	0.238012	4.20146
10220	10220	10220	0.368612	0.174155	0.192498	0.245088	0.107367	0.24202	0.183272	0.0454223	0.156905	0.100916			Peptidyl-prolyl cis-trans isomerase (EC 5.2.1.8)	Cyclophilin type peptidyl-prolyl cis-trans isomerase/CLD|Cyclophilin peptidyl-prolyl cis-trans isomerase signature|Cyclophilin-type peptidyl-prolyl cis-trans isomerase signature.|Cyclophilin-type peptidyl-prolyl cis-trans isomerase domain profile.|\N	1.56202	0.640197
150573	150573	150573	0.16324	0.203664	0.451695	0.272866	0.156183	0.321838	0.228099	0.0241512	0.191363	0.152205			aldose 1-/glucose-6-phosphate 1-epimerase family protein	Aldose 1-epimerase|\N	1.42591	0.701305
388100	388100	388100	0.742872	0.252161	0.716391	0.570475	0.275986	0.455574	0.510021	0.191114	0.38557	0.17059			chloroperoxidase domain-containing protein	Peroxidase, family 2|Heme haloperoxidase family profile.|\N	1.47956	0.675875
402959	402959	402959	0.238499	0.110133	0.0919665	0.146866	0.0798744	0.115656	0.122484	0.19178	0.143307	0.0421176			ubiquitin-60S ribosomal protein eL40	Ubiquitin family|Ribosomal L40e family|Ubiquitin signature|Ubiquitin domain signature.|Ubiquitin domain profile.|Ubiquitin homologues|\N	1.02484	0.975766
190838	190838	190838	0.00624728	0.00204062	0.00907119	0.00578636	0.00353787	0.0210746	0.0353742	0.0279303	0.0281264	0.00715178			methionine synthase	Cobalamin-independent synthase, Catalytic domain|Cobalamin-independent synthase, N-terminal domain|\N|met_syn_B12ind: 5-methyltetrahydropteroyltriglutamate--homocysteine S-methyltransferase	0.205727	4.8608
415453	415453	415453	0.0302729	0.0127044	0.0270901	0.0233558	0.00936069	0.011284	0.0414394	0.017527	0.0234168	0.0159171			glutaminase	Domain of unknown function (DUF1793)	0.997397	1.00261
343592	343592	343592	0.0074926	0.00627925	0.00776537	0.00717907	0.000791115	0.00347842	0.00259923	0.00432018	0.00346594	0.000860543			guanine nucleotide-binding protein subunit beta-like protein	WD domain, G-beta repeat|G protein beta WD-40 repeat signature|Trp-Asp (WD) repeats signature.|Trp-Asp (WD) repeats profile.|Trp-Asp (WD) repeats circular profile.|WD40 repeats|\N	2.07132	0.482784
302940	302940	302940	0.162535	0.0833294	0.171283	0.139049	0.0484526	0.166091	0.229102	0.115595	0.170263	0.0568685			acetylcholinesterase	Carboxylesterase family|Carboxylesterases type-B serine active site.|\N	0.816675	1.22448
410684	410684	410684	0.000812021	0.000416844	0.000653194	0.000627353	0.000198852	0	0.000476722	0	0.000158907	0.000275236			beta-lactamase-related protein	Beta-lactamase|\N	3.94792	0.253298
358232	358232	358232	0.257529	1.04899	0.409918	0.572145	0.419929	0.0116185	0.00856682	0.00744082	0.00920872	0.00216156			oxalate decarboxylase	Cupin|\N|bicupin_oxalic: bicupin, oxalate decarboxylase family	62.1308	0.0160951
98967	98967	98967	0.0394625	0.0194153	0.0407445	0.0332074	0.0119615	0.00339653	0.00646737	0.00217509	0.00401299	0.00221155			aldose 1-epimerase (EC 5.1.3.3)	Aldose 1-epimerase|\N	8.27497	0.120846
7929	7929	7929	0.124811	0.0122853	0.00659121	0.0478957	0.066671	0.0248806	0.0260733	0.0681097	0.0396879	0.0246213			NAD(P)H-dependent D-xylose reductase (EC 1.1.1.307)	Aldo/keto reductase family|\N|Aldo-keto reductase signature|Aldo/keto reductase family signature 2.|Aldo/keto reductase family signature 1.	1.20681	0.828631
342010	342010	342010	0.00441681	0.00777017	0.00389154	0.0053595	0.00210415	0.00247548	0.00627999	0.00836312	0.0057062	0.00298547			Niemann-Pick type C-related protein	Patched family|Sterol-sensing domain of SREBP cleavage-activation|Sterol-sensing domain (SSD) profile.|\N|2A060601: Niemann-Pick C type protein family	0.939243	1.06469
377003	377003	377003	0.0191181	0.0184212	0.0103854	0.0159749	0.00485317	0	0	0	0	0			Aldose sugar dehydrogenase	Glucose / Sorbosone dehydrogenase|\N	-	0
300104	300104	300104	0.00118659	0.000774836	0.00176056	0.00124066	0.000495081	0.00153149	0.00173895	0.00146213	0.00157752	0.000144039			catabolic 3-dehydroquinase	SnoaL-like domain|\N	0.786463	1.27152
38880	38880	38880	0.800748	0.628188	0.560651	0.663195	0.123817	1.47382	1.39208	0.992703	1.2862	0.257442			lactonase domain-containing protein	Lactonase, 7-bladed beta-propeller|\N	0.515623	1.9394
403336	403336	403336	0.0502058	0.10576	0.10505	0.0870051	0.0318711	0.00773991	0.0112761	0.0188683	0.0126281	0.00568604			leupeptin-inactivating enzyme	PA domain|Peptidase family M28|\N	6.88981	0.145142
336922	336922	336922	0.0196184	0.00445458	0.00340466	0.00915922	0.00907314	0.00716554	0.00867432	0.006164	0.00733462	0.00126367			amine oxidase domain-containing protein	NAD(P)-binding Rossmann-like domain|Flavin-containing amine oxidase signature|\N	1.24877	0.80079
385806	385806	385806	0.00431085	0.00304203	0.00701927	0.00479072	0.00203158	0.0880758	0.0511524	0.0747199	0.071316	0.0186956			phosphodiesterase/alkaline phosphatase D	PhoD-like phosphatase|\N	0.0671759	14.8863
392295	392295	392295	0.0198555	0.0117341	0.00364854	0.0117461	0.0081035	0.0170632	0.00552282	0	0.00752867	0.00870665			DNA polymerase epsilon	DNA polymerase family B|DNA polymerase family B, exonuclease domain|Domain of unknown function (DUF1744)|DNA polymerase type-B family|\N	1.56018	0.640953
338079	338079	338079	0.0809432	0.0507255	0.0432781	0.0583156	0.0199467	0.106287	0.0805543	0.0730426	0.0866278	0.0174343			Kelch-like protein	Kelch motif|\N	0.673174	1.4855
357750	357750	357750	0.0276326	0.0739704	0.0356902	0.0457644	0.0247571	0.0122807	0.00830842	0.0109424	0.0105105	0.00202106			subtilisin-like serine protease	Subtilase family|Peptidase inhibitor I9|Subtilisin serine protease family (S8) signature|Serine proteases, subtilase family, histidine active site.|Serine proteases, subtilase family, serine active site.|\N	4.35416	0.229665
358602	358602	358602	0.0299543	0.00751895	0.0181614	0.0185449	0.0112226	0.0360216	0.0257384	0.0355136	0.0324245	0.00579596			transaldolase	Transaldolase|Transaldolase active site.|Transaldolase signature 1.|\N|talAB: transaldolase	0.57194	1.74844
376939	376939	376939	0.00133616	0.000444938	0.00113644	0.000972511	0.000467677	0.000889263	0.00113089	0.000231126	0.000750428	0.000465674			dienelactone hydrolase	Dienelactone hydrolase family|\N	1.29594	0.771639
13640	13640	13640	0.119739	0.143882	0.351665	0.205095	0.127506	0.456998	0.413921	0.277428	0.382782	0.0937476			Amidase (EC 3.5.1.-)	Amidase|\N	0.535801	1.86636
372156	372156	372156	0.00207185	0.000573833	0.00029142	0.000979033	0.000956881	0.00799379	0.00550964	0.00791592	0.00713978	0.00141228			Citrate synthase, mitochondrial (EC 2.3.3.16)	Citrate synthase|Citrate synthase signature|Citrate synthase signature.|\N|cit_synth_euk: citrate (Si)-synthase, eukaryotic	0.137124	7.29269
356689	356689	356689	0.0183301	0.00308026	0.00184202	0.00775079	0.00918283	0.00483097	0.00324496	0.00519769	0.00442454	0.00103787			Aminopeptidase	Peptidase family M1|ERAP1-like C-terminal domain|Membrane alanyl dipeptidase (M1) family signature|\N	1.75177	0.570851
385152	385152	385152	0.00237847	0	0	0.000792823	0.00137321	0.00642523	0.00387434	0.00685998	0.00571985	0.00161298			glucose-6-phosphate isomerase	Phosphoglucose isomerase|Glucose-6-phosphate isomerase signature|Phosphoglucose isomerase signature 2.|Phosphoglucose isomerase signature 1.|Glucose-6-phosphate isomerase family profile.|\N	0.138609	7.21454
363175	363175	363175	0.00125694	0	0	0.000418981	0.000725697	0.00426592	0.00282695	0.00876034	0.0052844	0.00309504			alkyl-hydroperoxide reductase D-like protein	hypothetical protein	0.0792864	12.6125
64530	64530	64530	0.0109174	0.0011198	0.00187795	0.00463837	0.00545097	0.0110728	0.0107908	0.00695824	0.00960727	0.00229846			Peptide-N4-(N-acetyl-beta-glucosaminyl)asparagine amidase (EC 3.5.1.52)	Peptide N-acetyl-beta-D-glucosaminyl asparaginase amidase A	0.482798	2.07126
95005	95005	95005	0.100953	0.0347663	0.0260832	0.0539342	0.0409503	0.989636	0.877975	0.298668	0.722093	0.370923			Cell surface GPI-anchored protein	GPI-anchored cell wall organization protein|\N	0.0746914	13.3884
364294	364294	364294	0.0015741	0.000151772	9.0114e-05	0.000605329	0.000839547	0.00270992	0.00237423	0.0476612	0.0175818	0.0260501			translation elongation factor 1 gamma	Glutathione S-transferase, C-terminal domain|Elongation factor 1 gamma, conserved domain|Glutathione S-transferase, N-terminal domain|Elongation factor 1 (EF-1) gamma C-terminal domain profile.|Soluble glutathione S-transferase N-terminal domain profile.|Soluble glutathione S-transferase C-terminal domain profile.|\N	0.0344293	29.045
314396	314396	314396	0.0122716	0.0114615	0.0158612	0.0131981	0.00234164	0.0492389	0.0285865	0.0254084	0.0344113	0.012939			catechol oxidase	Common central domain of tyrosinase|Tyrosinase copper-binding domain signature|Tyrosinase CuA-binding region signature.|Tyrosinase and hemocyanins CuB-binding region signature.|\N	0.38354	2.60729
370226	370226	370226	0.011689	0.0150382	0.0173033	0.0146768	0.00282456	0.0505788	0.0302068	0.005495	0.0287602	0.0225767			phosphodiesterase/alkaline phosphatase	PhoD-like phosphatase|\N	0.510317	1.95957
339853	339853	339853	0.0141417	0.000754437	0.00116022	0.00535212	0.0076147	0.00792529	0.00997531	0.0113795	0.00976002	0.00173712			epoxide hydrolase	Alpha/beta hydrolase family|Epoxide hydrolase signature|\N	0.548372	1.82358
352925	352925	352925	0.0800476	0.0135935	0.00914095	0.0342607	0.0397151	0.0435284	0.0551215	0.0202033	0.0396177	0.0177845			amine oxidase domain-containing protein	NAD(P)-binding Rossmann-like domain|\N	0.864782	1.15636
339883	339883	339883	0.0133597	0.00978035	0.0183677	0.0138359	0.00431342	0.0106683	0.00659104	0.00676756	0.00800896	0.00230473			Catalase	Catalase|Catalase-related immune-responsive|\N|Catalase signature|Catalase proximal heme-ligand signature.|Catalase proximal active site signature.|catalase family profile.	1.72755	0.578853
397157	397157	397157	0.0116116	0.0121589	0.0182937	0.0140214	0.00371002	0.0979831	0.0654695	0.0697927	0.0777484	0.0176565			EthD domain-containing protein	EthD domain	0.180343	5.54499
372937	372937	372937	0.105412	0.195967	0.125628	0.142336	0.0475336	0.0403652	0.0535344	0.0645121	0.0528039	0.01209			Phosphatidylglycerol/phosphatidylinositol transfer protein	ML domain|Domain involved in innate immunity and lipid metabolism.|\N	2.69555	0.370982
143764	143764	143764	0.0101455	0.00268167	0.00106741	0.00463151	0.00484295	0.0637874	0.0615508	0.00719101	0.0441764	0.0320498			Aspartate aminotransferase, mitochondrial	Aminotransferase class I and II|Aspartate aminotransferase signature|Aminotransferases class-I pyridoxal-phosphate attachment site.|\N	0.104841	9.53823
288693	288693	288693	0.00762315	0	0	0.00254105	0.00440123	0.000771959	0	0.00140753	0.000726496	0.000704865			Formate dehydrogenase	D-isomer specific 2-hydroxyacid dehydrogenase, catalytic domain|D-isomer specific 2-hydroxyacid dehydrogenase, NAD binding domain|D-isomer specific 2-hydroxyacid dehydrogenases NAD-binding signature.|D-isomer specific 2-hydroxyacid dehydrogenases signature 2.|D-isomer specific 2-hydroxyacid dehydrogenases signature 3.|\N	3.49768	0.285904
408825	408825	408825	0.110093	0.0796709	0.0769278	0.0888972	0.0184071	0.0454995	0.0464151	0	0.0306382	0.0265374			nucleoside-diphosphate kinase	Nucleoside diphosphate kinase|Nucleoside diphosphate kinase signature|Nucleoside diphosphate kinases active site.|\N	2.90152	0.344647
178504	178504	178504	0.097556	0.0757423	0.118366	0.0972214	0.0213138	0.0433832	0.0513869	0.0610933	0.0519545	0.00886871			dienelactone hydrolase	Dienelactone hydrolase family|\N	1.87128	0.534393
449202	449202	449202	0.210924	0.21277	0.253392	0.225695	0.0240035	3.18853	2.89335	3.63007	3.23732	0.370775			neutral/alkaline nonlysosomal ceramidase-like protein	Neutral/alkaline non-lysosomal ceramidase	0.0697167	14.3438
290963	290963	290963	0.106523	0.109537	0.156661	0.12424	0.0281176	1.48753	1.93813	3.78096	2.4022	1.2151			non-anchored cell wall protein	hypothetical protein	0.0517192	19.3352
109295	109295	109295	0.00116561	0.0066684	0.00634959	0.00472786	0.00308912								lectin	Fungal fruit body lectin|\N	-	0
164659	164659	164659	0.0092221	0.00756556	0.00419398	0.00699388	0.00256234								GPI anchored CFEM domain protein	CFEM domain|\N	-	0
220056	220056	220056	0.00420687	0.00119181	0.000389861	0.00192952	0.0020126								Endothelin-converting enzyme-like protein	Peptidase family M13|Neprilysin metalloprotease (M13) family signature|\N	-	0
283829	283829	283829	0.0184014	0.0161245	0.0219497	0.0188252	0.00293563								Calnexin	Calreticulin family|Calreticulin signature|Calreticulin family signature 1.|Calreticulin family signature 2.|Calreticulin family repeated motif signature.|\N	-	0
294444	294444	294444	0.00132551	0.00393993	0.00172192	0.00232912	0.00140901			0.00192741					Palmitoyl-protein thioesterase	Palmitoyl protein thioesterase|Palmitoyl protein thioesterase signature|\N	-	0
297982	297982	297982	0.628675	0.374671	0.672731	0.558692	0.160883								ubiquitin-protein ligase, variant	HECT-domain (ubiquitin-transferase)|HECT domain profile.|Domain Homologous to E6-AP Carboxyl Terminus with|\N	-	0
332508	332508	332508	0.0711517	0.0877295	0.0720619	0.076981	0.00931957								spherulation-specific family 4 protein	Meiotically up-regulated gene family|\N	-	0
360261	360261	360261	0.00128004	9.95423e-05	0.000390501	0.000590029	0.000615024								Inositol monophosphatase	Inositol monophosphatase family|Inositol monophosphatase superfamily signature|Inositol monophosphatase family signature 2.|\N	-	0
375323	375323	375323	0.00940233	0.025256	0.0132929	0.0159837	0.00826227			0.00418242					alkaline phosphatase	Alkaline phosphatase|Alkaline phosphatase signature|Alkaline phosphatase active site.|Alkaline phosphatase homologues|\N	-	0
382431	382431	382431	0.000897539	0.000750541	0.00107833	0.000908803	0.000164185								glycoside hydrolase-like protein	hypothetical protein	-	0
391482	391482	391482	0.0391161	0.0373668	0.0753427	0.0506085	0.0214383								chloroperoxidase domain-containing protein	Peptidase A4 family|\N	-	0
396554	396554	396554	0.00151516	0	0	0.000505053	0.000874778								DnaK-type molecular chaperone	Hsp70 protein|70kDa heat shock protein signature|Heat shock hsp70 proteins family signature 1.|Heat shock hsp70 proteins family signature 2.|Heat shock hsp70 proteins family signature 3.|\N	-	0
399872	399872	399872	0.00417415	0.000644811	0.000279862	0.00169961	0.00215077								non-ribosomal peptide synthetase	AMP-binding enzyme|Phosphopantetheine attachment site|Condensation domain|AMP-binding enzyme C-terminal domain|Phosphopantetheine attachment site.|Putative AMP-binding domain signature.|Acyl carrier protein phosphopantetheine domain profile.|\N|AA-adenyl-dom: amino acid adenylation domain	-	0
401173	401173	401173	0.00247057	0.00849146	0.006422	0.00579468	0.00305908								nucleolar RNA-associated protein Nrap family protein	Nrap protein	-	0
416759	416759	416759	0.0110601	0.00519628	0.0143955	0.0102173	0.00465715								fatty acid oxygenase	Animal haem peroxidase|Animal heme peroxidase superfamily profile.|\N	-	0
124220	124220	124220						0.00661949	0.0059719	0.00592858	0.00617333	0.000386997			Aldehyde dehydrogenase (EC 1.2.1.3)	Aldehyde dehydrogenase family|Aldehyde dehydrogenases cysteine active site.|Aldehyde dehydrogenases glutamic acid active site.|\N	0	-
379146	379146	379146						0.000940171	0.00175363	0.000709813	0.00113454	0.000548381			Siderophore triacetylfusarinine esterase	Putative esterase|\N	0	-
368070	368070	368070						0.06098	0.0468494	0.0480166	0.0519487	0.00784315			Acid phosphatase	Survival protein SurE|\N	0	-
364689	364689	364689						0.00081742	0.000687595	0.000888514	0.000797843	0.00010188			isoflavone reductase	NmrA-like family|\N	0	-
366332	366332	366332						0.000583547	0.000441113	0.0057341	0.00225292	0.00301563			dihydrolipoyl dehydrogenase, precursor	Pyridine nucleotide-disulphide oxidoreductase|Pyridine nucleotide-disulphide oxidoreductase, dimerisation domain|\N|FAD-dependent pyridine nucleotide reductase signature|Pyridine nucleotide disulphide reductase class-I signature|Pyridine nucleotide-disulphide oxidoreductases class-I active site.|lipoamide_DH: dihydrolipoyl dehydrogenase	0	-
82634	82634	82634						0.0446974	0.0444217	0.0586472	0.0492554	0.00813467			secretory phospholipase A2	Prokaryotic phospholipase A2|\N	0	-
363068	363068	363068						0.00608656	0.00345536	0	0.00318064	0.00305257			chloroperoxidase domain-containing protein	Peroxidase, family 2|Heme haloperoxidase family profile.|\N	0	-
347442	347442	347442						0.00198618	0.00060238	0.00454758	0.00237872	0.00200168			Actin	Actin|Actin signature|Actins signature 1.|Actins signature 2.|Actins and actin-related proteins signature.|\N	0	-
324353	324353	324353						0.00311222	0.000750364	0.0173305	0.00706436	0.00896881			40S ribosomal protein uS4	Ribosomal protein S4/S9 N-terminal domain|S4 domain|Ribosomal protein S4 signature.|S4 RNA-binding domain profile.|S4 RNA-binding domain|\N|rpsD_arch: ribosomal protein S4	0	-
373418	373418	373418						0.00509438	0.00191478	0.00506823	0.00402579	0.00182824			aspartate aminotransferase	Aminotransferase class I and II|Aspartate aminotransferase signature|Aminotransferases class-I pyridoxal-phosphate attachment site.|\N	0	-
417935	417935	417935						0.00324316	0.00374701	0.00466699	0.00388572	0.000721981			Enolase	Enolase, C-terminal TIM barrel domain|Enolase, N-terminal domain|\N|Enolase signature|Enolase signature.|eno: phosphopyruvate hydratase	0	-
133955	133955	133955						0.00234348	0.00239003	0.00610797	0.00361382	0.00216012			NADP-dependent oxidoreductase	NADH:flavin oxidoreductase / NADH oxidase family|\N	0	-
364258	364258	364258						0.00510286	0.00224039	0.00407518	0.00380614	0.00145008			60S ribosomal protein uL22	Ribosomal protein L22p/L17e|Ribosomal protein L22 signature.|\N|L22_arch: ribosomal protein L22	0	-
287209	287209	287209						0.00122077	0.000556855	0.00319645	0.00165803	0.00137305			60S ribosomal protein eL14	Ribosomal protein L14|\N	0	-
448397	448397	448397						0.0055818	0.00414923	0.0146024	0.00811113	0.00566702			4-aminobutyrate aminotransferase	Aminotransferase class-III|\N|Aminotransferases class-III pyridoxal-phosphate attachment site.|GABAtrns_euk: 4-aminobutyrate aminotransferase	0	-
387305	387305	387305						0.0444614	0.0536775	0.0871662	0.0617684	0.0224726			cell-wall synthesis Kre9/Knh1 family protein	Ser-Thr-rich glycosyl-phosphatidyl-inositol-anchored membrane family	0	-
375177	375177	375177						0.002168	0.00111322	0.00616522	0.00314881	0.00266499			40S ribosomal protein uS13	Ribosomal protein S13/S18|\N|Ribosomal protein S13 signature.|Ribosomal protein S13 family profile.	0	-
359383	359383	359383						0.015757	0.00509658	0.0291997	0.0166844	0.0120783			translation elongation factor 1 alpha	Elongation factor Tu GTP binding domain|Elongation factor Tu C-terminal domain|Elongation factor Tu domain 2|GTP-binding elongation factor signature|GTP-binding elongation factors signature.|\N|EF-1_alpha: translation elongation factor EF-1, subunit alpha	0	-
184639	184639	184639						0.00410859	0.00332862	0.00122814	0.00288845	0.00148982			WSC domain-containing protein	WSC domain|Domain of unknown function (DUF1996)|WSC domain profile.|present in yeast cell wall integrity and stress response component proteins	0	-
356596	356596	356596						0.00233403	0.000559484	0.00119794	0.00136382	0.000898829			Protein disulfide-isomerase	Thioredoxin|Thioredoxin-like domain|Thioredoxin family signature|Thioredoxin family active site.|Thioredoxin domain profile.|\N|pdi_dom: protein disulfide-isomerase domain|ER_PDI_fam: protein disulfide isomerase	0	-
289524	289524	289524						0.00262137	0.000945402	0.00499892	0.00285523	0.00203685			cytochrome P450-like protein	Cytochrome P450|P450 superfamily signature|E-class P450 group I signature|Cytochrome P450 cysteine heme-iron ligand signature.|\N	0	-
286636	286636	286636						0	0.000403188	0.0156616	0.00535493	0.00892812			Thioredoxin reductase (EC 1.8.1.9)	Pyridine nucleotide-disulphide oxidoreductase|Zinc-binding dehydrogenase|Alcohol dehydrogenase GroES-like domain|FAD-dependent pyridine nucleotide reductase signature|Pyridine nucleotide disulphide reductase class-II signature|Pyridine nucleotide-disulphide oxidoreductases class-II active site.|Quinone oxidoreductase / zeta-crystallin signature.|Enoylreductase|\N|TRX_reduct: thioredoxin-disulfide…	0	-
82261	82261	82261						0.00321494	0.00377419	0.0123555	0.00644822	0.00512352			Caffeoyl-CoA O-methyltransferase (EC 2.1.1.104)	O-methyltransferase|SAM-dependent O-methyltransferase class I-type profile.|\N	0	-
76039	76039	76039						0.00461232	0.000834367	0.00195657	0.00246775	0.00194016			60S ribosomal protein uL13B	Ribosomal protein L13|Ribosomal protein L13 signature.|\N|L13_A_E: ribosomal protein L13	0	-
141450	141450	141450						0.00253703	0.00292334	0.00150494	0.00232177	0.000733288			Phosphoglycerate kinase (EC 2.7.2.3)	Phosphoglycerate kinase|\N|Phosphoglycerate kinase family signature|Phosphoglycerate kinase signature.	0	-
340288	340288	340288						0.018261	0.0135055	0.0126194	0.0147953	0.00303387			cyclin-dependent protein kinase	Protein kinase domain|Peptidase family M28|Protein kinases ATP-binding region signature.|Serine/Threonine protein kinases active-site signature.|Protein kinase domain profile.|Serine/Threonine protein kinases, catalytic domain|\N	0	-
371599	371599	371599						0.0233209	0.0141521	0.0119665	0.0164798	0.00602444			Cytochrome c	Cytochrome c|Class IA and IB cytochrome C signature|Cytochrome c family profile.|\N	0	-
406919	406919	406919						0.010983	0.00835311	0.0146405	0.0113255	0.00315764			S-adenosylmethionine synthase	S-adenosylmethionine synthetase, N-terminal domain|S-adenosylmethionine synthetase, central domain|S-adenosylmethionine synthetase, C-terminal domain|\N|S-adenosylmethionine synthase signature 1.|S-adenosylmethionine synthase signature 2.|metK: methionine adenosyltransferase	0	-
408865	408865	408865						0.152159	0.100876	0.0870473	0.113361	0.0343046			lysophospholipase ANL	Lipase (class 3)|\N	0	-
424851	424851	424851	0.00803085	0.00870236	0.00542141	0.00738487	0.00173324	0.0110085	0.000932045	0.000961133	0.00430055	0.00580925			uncharacterized protein	Domain of unknown function (DUF1996)	1.71719	0.582346
119524	119524	119524	0.33885	0.478685	0.55297	0.456835	0.108719	0.33412	0.203189	0.297234	0.278181	0.0675129			uncharacterized protein	Necrosis inducing protein (NPP1)|\N	1.64222	0.608931
351338	351338	351338	0.612572	0.476237	0.693909	0.594239	0.109988	0.526424	0.429169	0.326326	0.427306	0.100062			uncharacterized protein	Domain of unknown function (DUF4419)	1.39066	0.719082
162277	162277	162277	0.00223607	0.0177334	0.0203219	0.0134304	0.00978061	0.0140717	0.01212	0.0147228	0.0136382	0.00135447			uncharacterized protein	choice_anch_B: choice-of-anchor B domain	0.984769	1.01547
365054	365054	365054	0.0722951	0.0923089	0.0338997	0.0661679	0.0296827	0.0103347	0.00541952	0.0124563	0.00940349	0.00360962			uncharacterized protein	Necrosis inducing protein (NPP1)	7.03652	0.142116
381655	381655	381655	0.00349504	0.00475428	0.00219682	0.00348205	0.00127878	0.0017167	0.000851892	0.0068433	0.0031373	0.00323849			uncharacterized protein	hypothetical protein	1.10989	0.900992
292122	292122	292122	0.817606	0.740235	0.739738	0.76586	0.0448141	0.0135089	0.00413368	0.00300944	0.00688399	0.00576477			uncharacterized protein	hypothetical protein	111.252	0.00898859
205811	205811	205811	0.0203521	0.00632154	0.00173782	0.00947049	0.00969844	0.0220644	0.0205697	0.0201743	0.0209361	0.000996856			uncharacterized protein	hypothetical protein	0.452351	2.21067
62106	62106	62106	0.0145107	0.0222536	0.0207691	0.0191778	0.00410944	0.159747	0.160693	0.172242	0.164227	0.00695695			uncharacterized protein	choice_anch_B: choice-of-anchor B domain	0.116776	8.5634
425648	425648	425648	0.677346	1.16925	0.951364	0.932653	0.246484	0.734384	0.95924	0.471518	0.721714	0.244108			uncharacterized protein	Prokaryotic membrane lipoprotein lipid attachment site profile.	1.29228	0.773829
71	71	71	0.0426188	0.0154118	0.00658562	0.0215387	0.0187817	0.000682231	0.00106768	0	0.000583302	0.000540669			uncharacterized protein	hypothetical protein	36.9255	0.0270816
199734	199734	199734	0.00604993	0.00318368	0.0034297	0.0042211	0.00158858	0.0456039	0.0419261	0.0336073	0.0403791	0.00614609			uncharacterized protein	WSC domain|WSC domain profile.|present in yeast cell wall integrity and stress response component proteins	0.104537	9.566
143728	143728	143728	0.619834	0.535956	0.530694	0.562161	0.050015	0.458335	0.752836	0.476442	0.562538	0.165051			uncharacterized protein	hypothetical protein	0.999331	1.00067
351599	351599	351599	0.0665903	0.0887301	0.102898	0.0860728	0.0182992	0.576395	0.202375	0.162078	0.313616	0.228464			uncharacterized protein	Domain of unknown function (DUF4360)	0.274453	3.64361
364528	364528	364528	0.0109683	0.00555144	0.00877525	0.00843166	0.00272471	0.00132671	0.00484833	0	0.00205835	0.0025056			uncharacterized protein	YCII-related domain|\N	4.09633	0.244121
346129	346129	346129	0.00437283	0.00452008	0.002375	0.00375597	0.00119822	0.00113599	0.000813635	0	0.000649874	0.000585431			uncharacterized protein	hypothetical protein	5.77953	0.173024
414840	414840	414840	0.00946228	0.00260076	0.0025906	0.00488455	0.00396444	0.0303266	0.0257531	0	0.0186933	0.0163495			uncharacterized protein	Lipocalin-like domain	0.2613	3.82702
324039	324039	324039	0.000210425	0	0	7.01415e-05	0.000121489	0.00107296	0.00121659	0.000690707	0.000993417	0.000271812			uncharacterized protein	hypothetical protein	0.0706063	14.163
429591	429591	429591	0.136366	0.16197	0.198487	0.165607	0.0312197	0.0591383	0.0859629	0.0941226	0.0797413	0.0183032			uncharacterized protein	WSC domain|WSC domain profile.|present in yeast cell wall integrity and stress response component proteins	2.07681	0.481508
153	153	153	0.0164194	0.00601939	0.00475478	0.00906451	0.0064008	0.0942527	0.0775711	0.064477	0.0787669	0.0149238			uncharacterized protein	hypothetical protein	0.11508	8.68959
334229	334229	334229	0.0556887	0.12317	0.0966542	0.0918378	0.0339977	0.705455	0.39021	0.452289	0.515985	0.166996			uncharacterized protein	Protein of unknown function (DUF3237)	0.177985	5.61844
313480	313480	313480	0.00744057	0.000172158	0.000624094	0.00274561	0.00407223	0.000710923	0.000468928	0	0.000393284	0.000361448			uncharacterized protein	hypothetical protein	6.98124	0.143241
201487	201487	201487	0.0211244	0.00749255	0.0050422	0.0112197	0.00866477	0.00371132	0.00665621	0.00643873	0.00560208	0.00164106			uncharacterized protein	Peptidase family S41|\N	2.00278	0.499307
405838	405838	405838	0.0345878	0.013504	0.0130529	0.0203815	0.012305	0.0805875	0.0464882	0.0306855	0.052587	0.0255039			uncharacterized protein	hypothetical protein	0.387577	2.58013
351779	351779	351779	0.00891152	0.00993016	0.0180074	0.012283	0.00498357	0.00964324	0.00639864	0.00230776	0.00611655	0.00367587			uncharacterized protein	hypothetical protein	2.00817	0.497967
388680	388680	388680	0.0179298	0.0193652	0.0201541	0.0191497	0.00112774	0.0695888	0.0570448	0.0575701	0.0614012	0.00709547			uncharacterized protein	Ser-Thr-rich glycosyl-phosphatidyl-inositol-anchored membrane family	0.311878	3.20638
420694	420694	420694	0.20233	0.135129	0.202271	0.17991	0.0387811	0.00586188	0.0143491	0.00790308	0.00937134	0.00443001			uncharacterized protein	Domain of unknown function (DUF4419)	19.1979	0.052089
336925	336925	336925	0.0119195	0.00487409	0.0101756	0.00898974	0.00366936	0.00214862	0.00338552	0	0.00184471	0.0017131			uncharacterized protein	hypothetical protein	4.87325	0.205202
286476	286476	286476	0.254615	0.107112	0.0985242	0.153417	0.0877452	0.743243	0.657637	0.216829	0.539237	0.282475			uncharacterized protein	hypothetical protein	0.284508	3.51484
302062	302062	302062	0.153657	0.261595	0.270596	0.228616	0.0650719	1.19479	1.23362	1.11042	1.17961	0.0629839			uncharacterized protein	Peptidase A4 family|Scytalidopepsin B aspartic protease (A4) signature|\N	0.193806	5.15979
388895	388895	388895	0.000780051	0.00111634	0.000841033	0.000912475	0.000179166	0.00257787	0.00164711	0.00864714	0.00429071	0.00380137			uncharacterized protein	Domain of unknown function (DUF4360)	0.212663	4.70227
414745	414745	414745	0.0131483	0.00792273	0.0101494	0.0104068	0.00262225	0.00977616	0.00656222	0.00653948	0.00762595	0.00186217			uncharacterized protein	hypothetical protein	1.36466	0.732784
25755	25755	25755	0.0774504	0.100155	0.0748813	0.0841622	0.0139096	0.05377	0.0419106	0.0543743	0.0500183	0.00702798			uncharacterized protein	Ser-Thr-rich glycosyl-phosphatidyl-inositol-anchored membrane family	1.68263	0.594308
397172	397172	397172	3.19616	3.48963	2.49759	3.06113	0.509619	16.9192	13.2529	10.2886	13.4869	3.32152			uncharacterized protein	hypothetical protein	0.226971	4.40586
62413	62413	62413	0.000529487	0.000585661	0.000425801	0.00051365	8.10982e-05								uncharacterized protein	Protein of unknown function (DUF3237)	-	0
302110	302110	302110	0.0380715	0.0230904	0.0208373	0.027333	0.00936772								uncharacterized protein	hypothetical protein	-	0
359399	359399	359399	0.00412653	0.00606996	0.00670772	0.00563474	0.00134451								uncharacterized protein	Pyridoxamine 5'-phosphate oxidase|\N	-	0
365168	365168	365168	0.000528856	0.00263225	0.00113299	0.00143136	0.00108298								uncharacterized protein	Amidohydrolase|\N	-	0
386270	386270	386270	0.000538543	0.00101729	0.000756143	0.000770659	0.000239704								uncharacterized protein	choice_anch_B: choice-of-anchor B domain	-	0
397312	397312	397312	0.141053	0.084749	0.185817	0.137206	0.0506437								uncharacterized protein	choice_anch_B: choice-of-anchor B domain	-	0
425104	425104	425104	0.00697971	0.00271377	0.00370625	0.00446658	0.00223229								uncharacterized protein	Domain of unknown function (DUF1996)	-	0
222547	222547	222547	0.0511797	0.0563745	0.0802026	0.0625856	0.0154763								uncharacterized protein	Domain of unknown function (DUF4360)	-	0
347158	347158	347158						0.0496475	0.0756035	0.0559507	0.0604006	0.013538			uncharacterized protein	hypothetical protein	0	-
426114	426114	426114						0.0797017	0.0697678	0.0387873	0.0627522	0.0213404			uncharacterized protein	Domain of unknown function (DUF1996)	0	-
103924	103924	103924						0.00483625	0.00470499	0.00646231	0.00533452	0.000978899			uncharacterized protein	hypothetical protein	0	-
400197	400197	400197						0	0	0.000423654	0.000141218	0.000244597			uncharacterized protein	Domain of unknown function (DUF1996)	0	-
319629	319629	319629						0.0483766	0.0746911	0.0123269	0.0451315	0.0313085			uncharacterized protein	hypothetical protein	0	-
194974	194974	194974						0.0119615	0.0070958	0.00298436	0.0073472	0.00449382			uncharacterized protein	Translationally controlled tumour protein|\N	0	-
119867	119867	119867						0.0298395	0.0506019	0.0236432	0.0346949	0.01412			uncharacterized protein	hypothetical protein	0	-
409272	409272	409272						0.0153982	0.0107299	0.00664304	0.0109237	0.00438082			uncharacterized protein	Protein of unknown function (DUF3455)	0	-
93207	93207	93207						0.0141904	0.0144236	0.00498711	0.0112004	0.0053821			uncharacterized protein	Protein of unknown function (DUF3455)	0	-
14985	14985	14985						0.0214689	0.0274167	0.0159629	0.0216161	0.0057283			uncharacterized protein	hypothetical protein	0	-
340904	340904	340904						0.00180599	0.00130967	0	0.00103856	0.000933023			uncharacterized protein	WSC domain|WSC domain profile.|present in yeast cell wall integrity and stress response component proteins	0	-
294165	294165	294165	1.72972	1.90788	2.44635	2.02798	0.373107	0.00462264	0.000450075	0.00133368	0.00213546	0.0021988			uncharacterized protein	hypothetical protein	949.669	0.001053
391599	391599	391599	0.472039	0.440702	0.459298	0.457346	0.0157595	0.193715	0.205866	0.220665	0.206749	0.0134964			hypothetical protein	hypothetical protein	2.21208	0.452062
385247	385247	385247	0.645537	0.536229	0.348634	0.510133	0.150162	0.484684	0.191762	0.11825	0.264898	0.193856			hypothetical protein	hypothetical protein	1.92577	0.519273
378966	378966	378966	0.00336909	0.00199793	0.00188031	0.00241578	0.000827685	0.012446	0.00963419	0.0111821	0.0110874	0.00140828			hypothetical protein	hypothetical protein	0.217884	4.58959
354077	354077	354077	0.362924	0.476796	0.175018	0.338246	0.152396	0.608225	0.14364	0.14903	0.300298	0.266686			hypothetical protein	hypothetical protein	1.12637	0.887809
410688	410688	410688	0.0354268	0.132038	0.069648	0.0790377	0.0489854	0.00950121	0.0120185	0.0331257	0.0182151	0.0129741			hypothetical protein	hypothetical protein	4.33912	0.230461
220887	220887	220887	0.127362	0.0943048	0.0675242	0.0963972	0.0299739	0.038175	0.0420989	0.0193645	0.0332128	0.0121524			hypothetical protein	hypothetical protein	2.90241	0.344541
133309	133309	133309	0.238891	0.37882	0.179656	0.265789	0.10227	0.00473869	0.0134862	0.366186	0.128137	0.206203			hypothetical protein	hypothetical protein	2.07426	0.4821
368330	368330	368330	0.0518541	0.0293596	0.0313711	0.0375283	0.0124472	0.0513937	0.0246841	0.000800149	0.025626	0.0253099			hypothetical protein	hypothetical protein	1.46446	0.682845
365246	365246	365246	0.0747217	0.0185217	0.0273646	0.0402027	0.0302196	0.0242026	0.0285816	0.0237944	0.0255262	0.00265393			hypothetical protein	hypothetical protein	1.57496	0.634938
367841	367841	367841	0.0292852	0.0334182	0.0168129	0.0265054	0.00864462	0.0486076	0.0350635	0.159828	0.0811663	0.0684586			hypothetical protein	hypothetical protein	0.326557	3.06225
220946	220946	220946	0.0220844	0.0110584	0.0178706	0.0170045	0.00556379	0.0293485	0.0120538	0.00272284	0.0147084	0.0135099			hypothetical protein	Carboxylesterase family|\N	1.15611	0.864973
176906	176906	176906	0.00109035	0.000116106	0	0.000402152	0.000598817	0.00103074	0.00233324	0.00088623	0.00141674	0.000796998			hypothetical protein	hypothetical protein	0.283858	3.52289
338988	338988	338988	0.00233627	0.000409826	0.000344979	0.00103036	0.00113142	0.000421347	0.000771763	0.000212154	0.000468421	0.000282759			hypothetical protein	NMT1/THI5 like|\N	2.19964	0.454619
365412	365412	365412	0.287741	0.159769	0.103994	0.183835	0.0942077	0.306649	0.287232	0.310424	0.301435	0.0124443			hypothetical protein	Prokaryotic membrane lipoprotein lipid attachment site profile.	0.609867	1.6397
424098	424098	424098	0.180362	0.117646	0.0805009	0.12617	0.0504735	0.324468	0.297042	0.115286	0.245598	0.113684			hypothetical protein	hypothetical protein	0.513724	1.94657
386508	386508	386508	0.0252727	0.0145747	0.0351335	0.0249936	0.0102822	0.00190783	0.00651199	0.00656902	0.00499628	0.00267483			hypothetical protein	hypothetical protein	5.00245	0.199902
365656	365656	365656	0.00202867	0.00113155	0.00219436	0.00178486	0.000571815	0.0067229	0.00851585	0.02383	0.0130229	0.00940202			hypothetical protein	hypothetical protein	0.137056	7.29631
318835	318835	318835	0.0841809	0.107332	0.0995511	0.0970215	0.0117812	0.0224442	0.0200472	0.0161307	0.0195407	0.00318709			hypothetical protein	hypothetical protein	4.9651	0.201406
358816	358816	358816	0.00705686	0.0151099	0.0169692	0.0130453	0.0052688	0.00152384	0.000289923	0.00581394	0.00254257	0.00289949			hypothetical protein	Fungal fucose-specific lectin|\N	5.13075	0.194903
365192	365192	365192	0.00800869	0.00910601	0.0133686	0.0101611	0.00283144	0.0475028	0.0578478	0.0288947	0.0447484	0.0146717			hypothetical protein	Group XII secretory phospholipase A2 precursor (PLA2G12)|PAN domain|\N	0.227072	4.4039
369801	369801	369801	0.0626036	0.0280473	0.0593758	0.0500089	0.0190877	1.94901	1.76306	1.34376	1.68528	0.310031			hypothetical protein	Rhodanese-like domain|Rhodanese domain profile.|Rhodanese Homology Domain|\N	0.029674	33.6996
118750	118750	118750	0.0144002	0.00930924	0.0126192	0.0121095	0.00258346	0.0139486	0.00445829	0.00736563	0.00859084	0.00486233			hypothetical protein	hypothetical protein	1.40959	0.709427
141252	141252	141252	0.0840033	0.10747	0.105336	0.0989364	0.0129764	0.575243	0.313833	0.344679	0.411252	0.142856			hypothetical protein	Subtilase family|Subtilisin serine protease family (S8) signature|Serine proteases, subtilase family, serine active site.|\N	0.240574	4.15673
364596	364596	364596	0.00827388	0.001888	0.00671613	0.005626	0.00332959	0.0799182	0.0854898	0	0.055136	0.0478304			hypothetical protein	hypothetical protein	0.102039	9.80021
97730	97730	97730	0.090865	0.047577	0.0515923	0.0633448	0.0239176								hypothetical protein	Prokaryotic membrane lipoprotein lipid attachment site profile.	-	0
129788	129788	129788	0.00115159	0.000210762	0	0.000454119	0.000613155								hypothetical protein	hypothetical protein	-	0
199629	199629	199629	0.00737221	0.0026478	0.000783445	0.00360115	0.00339627								hypothetical protein	hypothetical protein	-	0
307790	307790	307790	0.0775057	0.167515	0.0817246	0.108915	0.0507927								hypothetical protein	hypothetical protein	-	0
358693	358693	358693	0.00301949	0.00241226	0.00223109	0.00255428	0.00041294								hypothetical protein	hypothetical protein	-	0
376977	376977	376977	0.0181877	0.0170744	0.0264485	0.0205702	0.0051211								hypothetical protein	hypothetical protein	-	0
402009	402009	402009	0.134751	0.140222	0.0995492	0.124841	0.0220733								hypothetical protein	hypothetical protein	-	0
422571	422571	422571	0.0165539	0.0133655	0.0121419	0.0140204	0.00227776								hypothetical protein	hypothetical protein	-	0
439626	439626	439626	0.0037288	0.00760348	0.00841846	0.00658358	0.00250567								hypothetical protein	hypothetical protein	-	0
447714	447714	447714	0.0025502	0.00375622	0.00212195	0.00280946	0.000847421								hypothetical protein	hypothetical protein	-	0
163164	163164	163164						0.00443339	0.00656065	0.00690451	0.00596618	0.00133853			hypothetical protein	hypothetical protein	0	-
365679	365679	365679						0.00513226	0.00336465	0.000453448	0.00298345	0.00236258			hypothetical protein	hypothetical protein	0	-
381624	381624	381624						0.00795434	0.00119273	0	0.00304903	0.00428979			hypothetical protein	hypothetical protein	0	-
446419	446419	446419						0.0419959	0.0316575	0	0.0245511	0.0218812			hypothetical protein	hypothetical protein	0	-
411860	411860	411860						0.00561339	0.00200442	0.00918992	0.00560258	0.00359276			hypothetical protein	hypothetical protein	0	-
408757	408757	408757						0.216002	0.117894	0.016506	0.116801	0.0997525			hypothetical protein	hypothetical protein	0	-
430071	430071	430071						0.00177884	0.00181984	0.000225591	0.00127476	0.000908837			hypothetical protein	hypothetical protein	0	-
413178	413178	413178						0.00147491	0.00174519	0.00168647	0.00163552	0.000142161			hypothetical protein	hypothetical protein	0	-
		Total	100	100	100			99.9982	99.9984	100	99.9968
		Unique enzymes GAX	1.83436	1.20131	1.11289	1.38285	0.393508
		Unique enzymes GAX-LIG						0.866259	0.774966	0.57479	0.738672	0.149086
		%unique of PCW active enzymes	2.65019	1.85692	1.6916	2.06624	0.512427	1.83776	1.4209	0.972391	1.41035	0.432781

## Sheet: RelAbundanceSelect+Fig3+FigS3
Accession		Description	G3_1	G3_2	G3_3	average G3	STDEV	GL3_1	GL3_2	GL3_3	average GL3	STDEV	G/GL	GL/G	CAZy family	enzyme code	(putative) function	Old accession id	Characterized?
382814	382814	382814	0.90641	0.274775	0.337649	0.506278	0.347948	0.00409312	0.00552112	0.00205398	0.00388941	0.00174253	130.168	0.00768235	GH5_5	EGL	Endoglucanase 3 (EC 3.2.1.4) (Cellulase 3) (Endo-1,4-beta-glucanase 3)	Pa_5_2590					GAX					GAX+Lignin
422218	422218	422218	0.0187825	0.0104488	0.0213584	0.0168632	0.00570241								GH5_5	EGL	endoglucanase				# of enzymes	Overall grouped	G3_1	G3_2	G3_3	average G3	STDEV	GL3_1	GL3_2	GL3_3	average GL3	STDEV		G/GL	GL/G
12342	12342	12342	0.557177	1.25989	0.812468	0.876513	0.35571	0.338528	0.66765	0.569995	0.525391	0.169034	1.66831	0.599411	GH5_5 - CBM1	EGL	Endoglucanase (EC 3.2.1.4)				16	Cellulases	18.2862	12.0945	18.9533	16.4447	3.78213	4.1844	5.63257	4.76579	4.86092	0.728761		3.38304	0.295592
412829	412829	412829	0.00625908	0.0025349	0.00147049	0.00342149	0.00251439	0.00122767	9.61182e-05	0.00443064	0.00191814	0.00224824	1.78375	0.560616	GH5_22	EGL	endoglucanase				25	Xylanases	25.332	27.8913	22.6368	25.2867	2.62754	22.0023	25.1341	31.0531	26.0632	4.59635		0.970208	1.03071
303786	303786	303786	0.223302	0.335805	0.293877	0.284328	0.0568564	0.438731	0.695504	0.273856	0.469363	0.212487	0.605773	1.65078	GH7	EGL	Endoglucanase				7	Mannanases	8.68983	8.26547	7.47431	8.1432	0.616915	0.533567	0.983836	0.978875	0.832093	0.258543		9.78641	0.102182
356820	356820	356820	0.00520958	0.00412657	0.00722182	0.00551932	0.0015707								GH45	EGL	endoglucanase				22	CEs	4.24416	4.0281	2.93336	3.73521	0.702775	3.86347	4.75105	3.68183	4.09878	0.572132		0.911297	1.09734
301916	301916	301916	6.79689	3.42283	6.32598	5.51523	1.82731	0.367593	0.219758	0.235799	0.274383	0.0811196	20.1005	0.0497501	GH6	CBH	1,4-beta-D-glucan cellobiohydrolase	Pa_4_2420			18	LPMOs	1.84737	1.61489	1.22975	1.564	0.311939	0.767825	1.17259	1.66953	1.20331	0.451635		1.29975	0.76938
96904	96904	96904	0.099433	0.136484	0.211152	0.149023	0.0569053	0.301986	0.304367	0.344991	0.317115	0.0241711	0.469934	2.12796	GH6	CBH	1,4-beta-D-glucan cellobiohydrolase (EC 3.2.1.91)				7	FAEs	1.69431	1.84859	1.22042	1.58777	0.327355	1.33059	1.14831	1.88319	1.45403	0.382676		1.09198	0.915767
63620	63620	63620	0.0784919	0.266776	0.10895	0.151406	0.101068	0.122517	0.380765	0.480016	0.327766	0.184548	0.461934	2.16481	GH6 - CBM 1	CBH	1,4-beta-D-glucan cellobiohydrolase (EC 3.2.1.91)				4	Laccases	0.0481931	0.0324227	0.0795249	0.0533802	0.0239757	1.10305	1.00595	1.17152	1.0935	0.0831983		0.0488157	20.4852
222738	222738	222738	0.00888168	0.0254931	0.0133319	0.0159022	0.0085988	0.0398757	0.0444245	0.103039	0.0624463	0.0352277	0.254654	3.9269	GH6 - CBM1	CBH	1,4-beta-cellobiohydrolase				35	H2O2 producing	3.84215	3.06926	4.57402	3.82848	0.752477	11.2175	11.6249	9.71957	10.854	1.00334		0.352725	2.83507
16160	16160	16160						0.00346467	0	0	0.00115489	0.00200033			GH7	CBH	1,4-beta-cellobiohydrolase
368104	368104	368104	8.37519	4.8162	9.45269	7.54803	2.4264	0.322193	0.370526	0.284258	0.325659	0.0432381	23.1777	0.0431449	GH7	CBH	1,4-beta-cellobiohydrolase	Pa_6_11480
166492	166492	166492	0.257918	0.699361	0.539486	0.498922	0.2235	0.780393	1.72009	1.27941	1.25996	0.470151	0.395981	2.52538	GH7 - CBM1	CBH	1,4-beta-cellobiohydrolase
166682	166682	166682	0.847943	0.746096	0.70681	0.76695	0.0728411	0.0354007	0.0114872	0.0251831	0.0240237	0.0119989	31.9247	0.0313237	GH3	BGL	Beta-glucosidase	Pa_3_590
330692	330692	330692	0.0962163	0.073614	0.0950203	0.0882835	0.0127182	1.42839	1.21238	1.16276	1.26784	0.141234	0.0696328	14.3611	GH3	BGL	beta-glucosidase	Pa_2_9330
374292	374292	374292	0.00811637	0.020028	0.0258599	0.0180014	0.00904369	0	0	0	0	0			GH3	BGL	beta-glucosidase
176471	176471	176471	1.8447	2.98365	3.40282	2.74372	0.80629	5.388	5.27574	4.11549	4.92641	0.70452	0.556942	1.79552	GH10	XLN	Endo-1,4-beta-xylanase	Pa_7_4370
288451	288451	288451	0.0527705	0.0305328	0.0653808	0.0495614	0.0176443	0.0633682	0.0504385	0.0064903	0.040099	0.0298153	1.23597	0.809078	GH10	XLN	Endo-1,4-beta-xylanase
291287	291287	291287	0.0349816	0.0182731	0.015075	0.0227766	0.0106901	0.0108637	0.00332137	0.00597008	0.00671839	0.00382645	3.39018	0.29497	GH10	XLN	Endo-1,4-beta-xylanase
388128	388128	388128	3.03058	2.84955	2.89238	2.92417	0.0946085	0.0555533	0.0291512	0.104448	0.0630509	0.0382044	46.3779	0.021562	GH10	XLN	Endo-1,4-beta-xylanase	Pa_4_2050
383689	383689	383689	1.15997	3.12891	1.54968	1.94619	1.04264	2.02905	4.37207	4.74251	3.71454	1.47138	0.523937	1.90863	GH10 - CBM1	XLN	Endo-1,4-beta-xylanase
333275	333275	333275	0.683883	1.82867	0.6621	1.05822	0.667321	4.52712	5.14414	8.01266	5.89464	1.86002	0.179522	5.57035	GH10 - CBM1	XLN	Endo-1,4-beta-xylanase	Pa_5_12430
144336	144336	144336	1.3859	0.905216	0.695112	0.99541	0.354116	0.473803	0.733754	1.03208	0.746547	0.27936	1.33335	0.74999	GH11	XLN	Endo-1,4-beta-xylanase
292739	292739	292739	0.101018	0.06069	0.0532301	0.0716462	0.0257091								GH11	XLN	Endo-1,4-beta-xylanase
405228	405228	405228	10.2822	8.22417	7.39216	8.63286	1.48775	1.66038	1.41352	2.16047	1.74479	0.38056	4.94779	0.20211	GH11	XLN	endo-1,4-beta-xylanase	Pa_1_250					GAX					GAX+Lignin
415840	415840	415840	0.872997	1.05512	1.04311	0.990408	0.101858	0.411888	0.459655	1.24362	0.705055	0.467024	1.40472	0.711883	GH11	XLN	Endo-1,4-beta-xylanase				# of enzymes	Cellulases	G3_1	G3_2	G3_3	average G3	STDEV	GL3_1	GL3_2	GL3_3	average GL3	STDEV		G/GL	GL/G
428889	428889	428889	0.852477	0.592007	0.571285	0.671923	0.156707	0.0168791	0.0059302	0.00451757	0.00910894	0.00676608	73.7652	0.0135565	GH11	XLN	Endo-1,4-beta-xylanase	Pa_6_6400			7	CBH	15.6168	9.36714	16.6516	13.8785	3.94107	1.93802	3.03993	2.72751	2.56849	0.567906		5.40338	0.185069
444255	444255	444255	0.827962	0.873727	0.578171	0.759953	0.159083	1.57627	1.49796	2.34744	1.80722	0.469477	0.42051	2.37807	GH11 - CBM1	XLN	Endo-1,4-beta-xylanase				6	EGL	1.71714	1.88759	1.47404	1.69292	0.207831	0.78258	1.36877	0.850335	1.00056	0.320673		1.69197	0.591026
403564	403564	403564	0.00320729	0.00319226	0.00142236	0.0026073	0.00102622								GH30_7	XBH	xylobiohydrolase				3	BGL	0.952276	0.839738	0.82769	0.873235	0.0687163	1.46379	1.22387	1.18794	1.29187	0.14997		0.675947	1.47941
285314	285314	285314	0.0236631	0.0184896	0.0727972	0.0383167	0.0299729								GH3	BXL	beta-xylosidase
423994	423994	423994	0.363487	0.510164	0.444555	0.439402	0.0734742	0.356291	0.399525	0.438544	0.39812	0.0411445	1.10369	0.90605	GH3	BXL	beta-xylosidase
438134	438134	438134	0.618947	0.784433	0.548193	0.650524	0.121244	0.223781	0.200337	0.25614	0.226753	0.02802	2.86887	0.348569	GH43_21	ABF	a-L-arabinofuranosidase	Pa_4_7540
321983	321983	321983	0.0519275	0.0780834	0.0528627	0.0609578	0.0148385	0.0275307	0.0401175	0.0325382	0.0333955	0.00633704	1.82533	0.547845	GH43_26	ABF	alpha-N-arabinofuranosidase
300046	300046	300046	1.68894	1.45812	0.984874	1.37731	0.358919	0.513731	0.456178	0.458133	0.476014	0.0326786	2.89342	0.345612	GH43_26 - CBM42	ABF	alpha-N-arabinofuranosidase	Pa_0_1360
425932	425932	425932	0.0251537	0.0297807	0.00847766	0.0211373	0.011205	0.0319183	0.0602495	0.138934	0.0770338	0.0554468	0.27439	3.64444	GH43_29 - CBM6	ABF	a-L-arabinofuranosidase
401386	401386	401386	0.0764351	0.0313665	0.0312426	0.0463481	0.0260562	0.0314046	0.057692	0.0981641	0.0624202	0.03363	0.742517	1.34677	GH43_36	ABF	double substituted xylan a-1,3-L-arabinofuranosidase
109488	109488	109488	0.23575	0.600891	0.398066	0.411569	0.182944	2.52599	2.2809	2.60101	2.4693	0.167412	0.166674	5.99972	GH51	ABF	Alpha-L-arabinofuranosidase (EC 3.2.1.55)	Pa_5_11670	PaAbf51A
434801	434801	434801	0.133565	0.0801754	0.129788	0.11451	0.0297942	0.569186	0.584002	0.496404	0.549864	0.0468864	0.208251	4.8019	GH62	ABF	arabinoxylan arabinofuranohydrolase Axh62A	Pa_0_1370	GH62Araf
426887	426887	426887	0.961947	1.71404	1.00566	1.22722	0.422165	1.05144	1.64792	2.51488	1.73808	0.735875	0.706075	1.41628	GH62 - CBM1	ABF	arabinoxylan arabinofuranohydrolase
426911	426911	426911	0.0194668	0.0320714	0.0383851	0.0299744	0.00963188	0.14126	0.135481	0.0578971	0.111546	0.0465511	0.268718	3.72137	GH67	AGU	Alpha-glucuronidase
291671	291671	291671						0.316627	0.286037	0.184773	0.262479	0.0690118			GH115 - GH115	AGU	alpha-glucuronidase
295891	295891	295891	0.0164251	0.00555912	0.0051513	0.00904516	0.00639444								CE1	AXE	acetylxylan esterase
349963	349963	349963	0.0252128	0.0218165	0.0258969	0.0243087	0.00218524	0.0551556	0.0915359	0.12403	0.0902405	0.0344555	0.269377	3.71227	CE1	AXE	acetylxylan esterase
386248	386248	386248	0.300504	0.178474	0.162186	0.213721	0.0755963	0.00517474	0.0028814	0.00758611	0.00521408	0.0023526	40.9892	0.0243967	CE1	AXE	acetyl xylan esterase						GAX					GAX+Lignin
402111	402111	402111	0.0347322	0.0282094	0.0412012	0.0347143	0.0064959	0.0237422	0.0180119	0.0229199	0.021558	0.0030984	1.61027	0.621012	CE1	AXE	acetylxylan esterase				# of enzymes	Xylanases	G3_1	G3_2	G3_3	average G3	STDEV	GL3_1	GL3_2	GL3_3	average GL3	STDEV		G/GL	GL/G
312274	312274	312274	0.034589	0.0342776	0.0423836	0.0370834	0.00459272	0.0204069	0.0789728	0.0804451	0.0599416	0.0342459	0.618659	1.6164	CE1 - CBM1	AXE	acetylxylan esterase				12	XLN	21.1295	22.5505	18.9205	20.8668	1.82921	16.2132	18.9857	23.7757	19.6582	3.82584		1.06148	0.942078
284003	284003	284003	0.124192	0.348984	0.182381	0.218519	0.116672	0.66402	0.783607	0.536079	0.661235	0.123788	0.330471	3.02599	CE1 - CBM1	AXE	acetylxylan esterase	Pa_1_4870			8	ABF	3.79266	4.77688	3.15917	3.90957	0.815169	4.97498	5.3274	6.5962	5.63286	0.852682		0.694065	1.44079
40826	40826	40826	0.00620537	0.0177219	0.0152106	0.0130459	0.00605573	0.00604451	0.00960034	0.00635732	0.00733406	0.00196888	1.77882	0.562171	CE2	AXE	acetylxylan esterase				2	BXL	0.38715	0.528653	0.517353	0.477719	0.0786381	0.356291	0.399525	0.438544	0.39812	0.0411445		1.19994	0.833378
281974	281974	281974	0.0172655	0.0273389	0.0254287	0.0233444	0.0053504	0.26642	0.268444	0.309341	0.281402	0.0242177	0.0829575	12.0544	CE3	AXE	acetylxylan esterase	Pa_1_9650			2	AGU	0.0194668	0.0320714	0.0383851	0.0299744	0.00963188	0.457887	0.421518	0.24267	0.374025	0.115201		0.0801402	12.4781
399802	399802	399802	0.0395427	0.0223724	0.0175129	0.026476	0.011574	0.00111894	0.000661037	0.00210467	0.00129488	0.000737723	20.4466	0.0489078	CE3	AXE	acetylxylan esterase
402096	402096	402096	0.0317825	0.0164245	0.022583	0.0235967	0.00772898	0.00664306	0.0071007	0.00460673	0.00611683	0.00132765	3.85766	0.259224	CE3	AXE	acetylxylan esterase
439589	439589	439589	0.0900373	0.0463768	0.0365836	0.0576659	0.0284589	0.0115494	0.00487111	0.00804624	0.0081556	0.00334051	7.07072	0.141428	CE3	AXE	acetylxylan esterase
389744	389744	389744	0.724912	1.18465	0.833437	0.914332	0.240305	0.561293	1.05785	0.630143	0.749763	0.269024	1.21949	0.820012	CE3 - CBM1	AXE	acetylxylan esterase
298614	298614	298614	0.0364626	0.0164287	0.0186998	0.0238637	0.0109699	0.00262018	0.00159942	0.00444439	0.002888	0.00144127	8.26306	0.12102	CE5	AXE	Acetylxylan esterase/cutinase
110452	110452	110452	0.161445	0.201152	0.137064	0.166554	0.0323482	0.889501	0.658819	1.06086	0.869728	0.20175	0.191501	5.22191	CE5 - CBM1	AXE	Acetylxylan esterase (EC 3.1.1.72)	Pa_5_12330
284641	284641	284641	0.428142	0.507364	0.37478	0.436762	0.0667112	0.89077	1.16261	0.363561	0.805649	0.406271	0.542125	1.84459	CE16	AXE	hemicellulose acetyl esterase
426870	426870	426870	0.0220539	0.041173	0.0332995	0.0321754	0.00960899	0.00484255	0.0105271	0.0447553	0.0200417	0.0215906	1.60543	0.622887	CE16 - CBM1	AXE	hemicellulose acetyl esterase
118359	118359	118359	1.22399	0.701342	0.570479	0.831936	0.345773	0							CE15	GlcAE	4-O-methyl-glucuronoyl methylesterase (EC 3.1.1.-)	Pa_5_11620
62808	62808	62808	0.00831401	0.0061973	0.00389054	0.00613395	0.00221241	0.10582	0.0594477	0.0373228	0.0675303	0.0349568	0.0908326	11.0093	CE15 - CBM1	GlcAE	4-O-methyl-glucuronoyl methylesterase (EC 3.1.1.-)
438137	438137	438137	0.0264011	0.0291755	0.0172709	0.0242825	0.00622866	0.00623613	0.0078733	0.00356919	0.00589287	0.00217249	4.12065	0.24268	CE8	PME	Pectinesterase
381424	381424	381424	0.878214	0.584807	0.359062	0.607361	0.26031	0.028519	0.123164	0.145269	0.0989839	0.0620172	6.13596	0.162974	CE12	RGAE	rhamnogalacturonan acetylesterase	Pa_1_22170
36734	36734	36734	0.0137448	0.00826147	0.00885723	0.0102878	0.00300862	0.222114	0.320302	0.185206	0.242541	0.069826	0.042417	23.5755	CE5	AE	Cutinase 3 (EC 3.1.1.74)	Pa_1_15270
405254	405254	405254						0.0914745	0.0831639	0.105182	0.0932734	0.0111187			CE5	AE	Cutinase						GAX					GAX+Lignin
312035	312035	312035	0.00131067	0.000548134	0.000247029	0.000701945	0.000548249								CE1	FAE	feruloyl esterase				# of enzymes	Mannanases	G3_1	G3_2	G3_3	average G3	STDEV	GL3_1	GL3_2	GL3_3	average GL3	STDEV		G/GL	GL/G
312581	312581	312581	0.609746	0.436944	0.326503	0.457731	0.142761	0.0111002	0.00250788	0.00562303	0.00641036	0.00434992	71.4049	0.0140046	CE1	FAE	feruloyl esterase	Pa_5_4080			3	MAN	7.10316	6.5806	5.72634	6.47003	0.695037	0.298064	0.608645	0.630534	0.512414	0.185956		12.6266	0.0791981
401368	401368	401368	0.00648282	0.00455469	0.00311348	0.004717	0.00169052	0.00167653	0.00644697	0.00637824	0.00483391	0.00273459	0.975813	1.02479	CE1	FAE	feruloyl esterase				2	MND	0.465581	0.653843	0.738411	0.619278	0.139661	0.0988714	0.0559241	0.11683	0.0905417	0.0312955		6.8397	0.146205
402624	402624	402624	0.468153	0.371478	0.329812	0.389815	0.0709699	0.347316	0.347018	0.426903	0.373746	0.0460358	1.04299	0.958779	CE1	FAE	feruloyl esterase				2	AGL	1.12109	1.03103	1.00956	1.05389	0.0591753	0.136632	0.319267	0.231511	0.229137	0.0913409		4.5994	0.21742
442808	442808	442808	0.367178	0.735227	0.417203	0.506536	0.199625	0.641114	0.532962	1.36409	0.846057	0.451881	0.598702	1.67028	CE1 - CBM1	FAE	feruloyl esterase
312193	312193	312193	0.220548	0.29235	0.121637	0.211512	0.0857144	0.324133	0.25292	0.0774494	0.218167	0.126961	0.969494	1.03147	CE1 - CBM1	FAE	feruloyl esterase
366867	366867	366867	0.0208905	0.00748389	0.0219024	0.0167589	0.00804833	0.00525072	0.00645192	0.00274136	0.00481467	0.00189332	3.4808	0.28729	CE1?	FAE	tannase/feruloyl esterase family protein
68350	68350	68350	0.0368096	0.0333606	0.029456	0.0332087	0.00367912								AA9	LPMO	lytic polysaccharide monooxygenase
119534	119534	119534	0.00938616	0.00819487	0.00262608	0.0067357	0.00360854	0.00697584	0.0133716	0.0454659	0.0219378	0.0206254	0.307037	3.25694	AA9	LPMO	lytic polysaccharide monooxygenase
295082	295082	295082						0	0.000907051	0.00179115	0.000899401	0.0008956			AA9	LPMO	lytic polysaccharide monooxygenase
310337	310337	310337	0.244377	0.0660326	0.0465698	0.118993	0.109021	0.00445402	0.00385658	0.0105183	0.00627631	0.00368582	18.9591	0.0527452	AA9	LPMO	lytic polysaccharide monooxygenase
334383	334383	334383	0.00485414	0.00439312	0.00304194	0.0040964	0.000941836								AA9	LPMO	lytic polysaccharide monooxygenase
368082	368082	368082	0.261974	0.337846	0.228527	0.276116	0.0560151	0.162694	0.190347	0.325707	0.226249	0.0872357	1.22041	0.819399	AA9	LPMO	lytic polysaccharide monooxygenase
382099	382099	382099	0.00936042	0.0161242	0.00574988	0.0104115	0.00526641	0.0216442	0.0554068	0.111274	0.062775	0.0452669	0.165854	6.0294	AA9	LPMO	lytic polysaccharide monooxygenase
387684	387684	387684						0.0319685	0.0270251	0.0190377	0.0260104	0.00652484			AA9	LPMO	lytic polysaccharide monooxygenase
395086	395086	395086	0.00494761	0.00113209	0.000861348	0.00231368	0.00228506	5.91474e-05	7.03108e-05	0.000877273	0.000335577	0.000469155	6.89464	0.14504	AA9	LPMO	lytic polysaccharide monooxygenase						GAX					GAX+Lignin
403339	403339	403339	0.0134305	0.0059627	0.00664976	0.008681	0.00412754	0.0422029	0.140057	0.0974192	0.0932264	0.0490617	0.0931174	10.7391	AA9	LPMO	lytic polysaccharide monooxygenase	Pa_7_5030	PaLPMO9C		# of enzymes	H2O2 producing enzymes	G3_1	G3_2	G3_3	average G3	STDEV	GL3_1	GL3_2	GL3_3	average GL3	STDEV		G/GL	GL/G
115102	115102	115102	0.00863334	0.0073099	0.00563502	0.00719275	0.00150259								AA9 - CBM1	LPMO	lytic polysaccharide monooxygenase				7	CDH	0.693572	0.729179	1.11178	0.844844	0.231859	0.23021	0.333046	0.359378	0.307545	0.0682555		2.74706	0.364026
[truncated: 57 more rows]
